# Supplementary material for: P21 activated kinase 6: a promising tool for predicting small cell lung cancer diagnosis and treatment response
Source: PeerJ. 2025 Jul 21;13:e19714. doi: 10.7717/peerj.19714 (PMC12288745; doi:10.7717/peerj.19714)
Supplement: Supplemental Information 4 [file peerj-13-19714-s004.xlsx]

## Sheet: initial diagnosis PN=85
specimen number	gender	age	accession number	CEA	CA199	NSE	pro-GRP	PAK6
PN1	female	75	0000018103	1.43	3.56	4.02	134.9	40.406
PN2	female	77	0000020492	0.95	9.73	4.70	64.8	36.3584
PN3	female	78	0000021748	2.12	19.90	1.33	99.3	33.1203
PN4	male	82	0000022072	0.51	19.56	1.91	114.3	31.6631
PN5	male	52	0000549344	3.48	17.06	2.63	67.2	48.3394
PN6	male	61	0000617621	1.30	11.15	2.71	51.9	46.0727
PN7	female	50	0000628778	0.86	7.27	2.43	64.5	28.7488
PN8	female	58	0000636166	0.66	7.85	1.80	120.5	26.1584
PN9	female	59	0000639344	1.50	5.95	3.38	158.7	33.606
PN10	male	47	0000659254	1.32	40.12	3.19	90.0	41.3774
PN11	male	71	0000699553	3.95	14.28	3.47	104.2	34.4155
PN12	female	60	0000781529	1.23	7.18	1.53	125.1	37.006
PN13	female	76	0000828574	2.87	17.43	3.13	57.3	16.4441
PN14	male	84	0000997047	2.51	13.36	2.32	114.1	38.1393
PN15	male	63	0001074710	2.56	24.26	1.68	74.6	27.9393
PN16	female	48	0001077118	0.61	1.20	2.30	186.5	31.5012
PN17	male	55	0001193125	0.67	14.28	0.94	62.0	38.1393
PN18	male	73	0001194595	0.61	2.04	2.70	167.8	31.825
PN19	female	82	0001267298	3.26	23.28	3.45	85.7	27.7774
PN20	female	65	0001316429	0.73	11.00	3.41	94.0	35.3869
PN21	male	67	0001530254	1.89	4.23	2.44	99.1	34.9012
PN22	female	54	0001539621	2.25	33.13	3.85	99.9	30.6917
PN23	male	59	0001621184	3.66	12.83	2.53	106.2	38.1393
PN24	male	74	0001639834	0.91	15.93	1.49	57.2	38.3012
PN25	female	54	0001668943	0.55	8.20	3.75	153.7	69.5489
PN26	female	68	0001697911	1.97	30.49	3.60	120.2	36.1965
PN27	female	66	0002008419	1.87	5.62	4.29	94.2	36.5203
PN28	male	70	0002156864	0.61	6.29	3.72	71.6	25.6727
PN29	female	57	0002216319	1.22	9.75	0.51	75.0	35.0631
PN30	male	29	0002218269	1.19	15.90	3.04	167.3	35.225
PN31	female	47	0002251719	0.52	24.63	4.85	149.0	35.225
PN32	female	25	0002296955	0.78	3.93	3.17	49.0	38.4631
PN33	male	59	0002416086	2.34	14.12	3.18	34.1	27.7774
PN34	female	51	0002549954	1.70	11.53	3.34	49.0	27.2917
PN35	male	69	0002560389	0.83	5.22	6.41	29.0	37.006
PN36	female	70	0002562677	1.20	17.02	2.27	55.6	53.5203
PN37	male	45	0002579915	1.64	20.34	3.37	34.0	25.6727
PN38	female	63	0002602673	1.27	4.56	2.27	44.1	26.9679
PN39	male	60	0002683430	1.40	3.23	3.77	43.6	39.1108
PN40	female	75	0002687063	0.85	8.51	6.52	35.0	27.1298
PN41	male	43	0002696398	0.81	37.49	3.70	47.6	38.6251
PN42	male	41	0002901910	1.87	31.04	1.31	44.0	25.6727
PN43	female	57	0003265209	1.89	9.73	2.82	41.5	24.2155
PN44	male	58	0003314144	1.06	1.20	2.52	44.3	33.9298
PN45	male	59	0003363415	1.39	18.92	3.06	49.5	26.9679
PN46	female	68	0003368506	1.29	17.61	2.39	49.9	40.2441
PN47	female	31	0003410762	1.48	1.2	2.91	42.4	36.3584
PN48	male	73	0003472874	1.87	11.99	2.87	71.2	43.1584
PN49	female	62	0003616985	0.86	3.62	2.40	50.1	43.6441
PN50	male	48	0003679795	2.16	6.93	0.73	59.4	39.5965
PN51	female	47	0003695168	0.68	1.23	2.76	26.1	39.9203
PN52	male	47	0003765546	0.65	27.56	2.45	31.0	32.6346
PN53	male	60	0003848714	2.45	22.43	3.29	58.5	55.4632
PN54	male	51	0003950000	0.87	34.64	2.17	38.8	54.3298
PN55	female	54	0004017874	0.54	40.51	3.19	21.7	49.6346
PN56	male	67	0004021071	1.87	16.74	4.10	94.7	30.5298
PN57	female	28	0004094522	0.57	17.66	3.11	33.6	35.5489
PN58	male	53	0004173855	2.28	8.58	2.23	36.0	30.6917
PN59	male	62	0004378106	5.82	8.26	1.20	64.2	41.5393
PN60	female	49	0004386435	0.68	6.66	3.65	84.3	43.9679
PN61	male	55	0004398676	1.22	16.62	2.80	67.6	48.6632
PN62	male	62	0004427063	1.88	43.23	6.88	57.6	42.5108
PN63	female	47	0004431658	1.25	4.09	3.46	42.6	39.4346
PN64	male	50	0004452372	2.04	7.74	4.57	29.3	32.9584
PN65	female	33	0004461700	4.51	20.07	3.25	51.4	37.8155
PN66	female	48	0004470108	0.95	14.14	3.91	54.1	29.3965
PN67	female	53	0004474978	0.83	23.61	3.38	38.4	70.3584
PN68	female	60	0004478746	4.94	13.94	2.44	46.3	46.0727
PN69	female	53	0004481575	0.56	16.58	4.01	51.4	39.1108
PN70	male	63	0004483071	2.26	3.53	2.07	24.3	31.0155
PN71	female	62	0004484124	1.73	2.83	2.85	29.7	40.2441
PN72	female	66	0004488916	0.92	1.34	3.06	33.9	43.4822
PN73	female	66	0004497674	0.50	34.72	2.57	101.6	38.4631
PN74	female	66	0004499399	3.77	6.91	2.25	165.5	49.6346
PN75	male	33	0004499954	0.74	1.33	3.36	89.8	46.2346
PN76	male	60	0004501920	1.07	11.53	6.25	70.3	50.9298
PN77	female	43	0004511613	0.72	13.24	3.22	47.2	47.206
PN78	male	63	0004515760	5.66	32.93	6.59	62.1	39.4346
PN79	female	47	0004522201	1.27	14.58	4.47	64.4	46.0727
PN80	male	70	0004530069	2.44	41.70	2.79	58.6	37.6536
PN81	female	36	0004536966	1.22	5.85	3.97	114.2	57.406
PN82	male	55	0004541182	0.53	6.35	3.17	99.7	32.3108
PN83	female	67	0004543897	1.87	10.27	7.16	99.9	39.4346
PN84	male	53	0004544110	2.45	5.85	4.32	107.4	49.6346
PN85	female	48	0004560263	6.00	11.24	4.73	101.7	45.2632

## Sheet: initial diagnosis NSCLC=92
specimen number	Histology	Date of specimen collection	gender	age	smoking	inpatient ID	TNM stage	Pathological grading	metastasis	CEA	CA199	NSE	pro-GRP	PAK6
NSCLC1	Adenocarcinoma	2023-01-04	male	47	yes	1318061	T3N2M0	Ⅲ	no	0.5	15.46	3.61	5.95	30.0531
NSCLC2	Large cell lung cancer	2023-02-03	male	64	yes	1316241	cT4N2MO	Ⅲ	no	4.23	31.37	3.35	4.24	29.7293
NSCLC3	Adenocarcinoma	2023-02-06	male	75	yes	1344975	cT3N2M0	Ⅲ	yes	3.21	4.14	3.45	4.78	34.5864
NSCLC4	Squamous cell carcinoma	2023-02-10	male	81	no	1002692	\	Ⅲ	yes	2.15	23.07	3.33	3.76	57.5769
NSCLC5	Squamous cell carcinoma	2023-03-04	male	71	yes	1261518	cT2aN3M0	Ⅲ	no	15.77	62.59	3.69	2.05	60.1674
NSCLC6	Adenocarcinoma	2023-03-14	male	45	yes	1040312	\	Ⅱ	no	1.62	7.64	3.83	4.47	48.1864
NSCLC7	Adenocarcinoma	2023-03-15	female	47	no	1434144	T4N3Mx	Ⅲ	no	2.17	2.1	3.01	4.36	39.4436
NSCLC8	Squamous cell carcinoma	2023-04-18	male	63	no	1453887	\	Ⅱ	no	15.31	14.46	4.21	5.33	42.5198
NSCLC9	Adenocarcinoma	2023-04-21	male	71	no	1315810	T1bN2M0	Ⅲ	no	25.86	1.49	3.98	3.98	40.0912
NSCLC10	Squamous cell carcinoma	2023-04-28	male	73	yes	1177258	cT4N3M0	Ⅲ	no	15.31	24.52	4.87	8.48	78.7865
NSCLC11	Squamous cell carcinoma	2023-05-18	male	77	yes	1008185	T4N3M1a	Ⅳ	yes	8.91	10.01	2.16	3.43	44.9483
NSCLC12	Adenocarcinoma	2023-05-18	female	62	no	1305534	cT3N2M1C	Ⅳ	yes	1.74	32.27	3.31	1.86	19.5293
NSCLC13	Squamous cell carcinoma	2023-05-18	male	67	yes	1432717	cT3N2M0	Ⅲ	yes	1.47	1.26	2.64	2.67	52.7198
NSCLC14	Squamous cell carcinoma	2023-05-18	male	65	yes	1245969	cT3N3M0	Ⅲ	yes	55.63	58.29	2.47	7.84	33.1293
NSCLC15	Adenocarcinoma	2023-05-18	male	66	no	0996253	cT1cN1M1c	Ⅳ	yes	43.83	18.84	11.01	2.64	29.2436
NSCLC16	Adenocarcinoma	2023-05-18	female	58	no	1104080	cT3N2M1c	Ⅳ	yes	2.81	20.53	5.03	55.8	41.8721
NSCLC17	Adenocarcinoma	2023-05-19	female	61	no	1056135	cT4NxM1a	Ⅳ	yes	5.16	25.89	4.34	4.72	23.2531
NSCLC18	Squamous cell carcinoma	2023-05-19	male	72	yes	1261646	\	Ⅰ	no	32.41	17.41	4.52	30.57	56.7674
NSCLC19	Adenocarcinoma	2023-05-20	female	66	no	1148854	cT4N3M1c	Ⅳ	yes	3.55	11.46	2.86	4.06	31.5102
NSCLC20	Adenocarcinoma	2023-05-20	male	56	yes	1111456	cT1N2M1	Ⅳ	yes	0.5	11.52	3.5	47.02	28.1102
NSCLC21	Adenocarcinoma	2023-05-20	male	68	yes	1319611	cTxNxM1	Ⅳ	yes	30.36	5.17	4.89	2.51	27.7864
NSCLC22	Adenocarcinoma	2023-05-21	female	60	no	1132703	cT3N2M1	Ⅳ	yes	3.26	30.65	4.97	4.43	24.7102
NSCLC23	Adenocarcinoma	2023-05-21	male	53	no	1077722	cT1cN0M1b	Ⅳ	yes	3.2	9.76	2.98	8.68	15.9673
NSCLC24	Squamous cell carcinoma	2023-05-22	male	56	no	1300842	rT4NxM1	Ⅳ	yes	10.16	22.54	3.1	2.39	37.015
NSCLC25	Adenocarcinoma	2023-05-22	male	59	no	1381725	cT3N2M1c	Ⅳ	yes	3.66	14.65	2.52	9.25	31.1864
NSCLC26	Adenocarcinoma	2023-05-22	female	60	no	1426683	cT4N0Mx	Ⅲ	yes	2.45	17.67	6.3	2.82	39.7674
NSCLC27	Squamous cell carcinoma	2023-05-22	male	66	no	1445605	cT4N2M0	Ⅲ	yes	3.47	44.66	4.17	3.2	6.25305
NSCLC28	Squamous cell carcinoma	2023-05-22	male	65	no	1436984	cTxN3M0	Ⅲ	yes	5.26	14.04	3.36	1.29	44.9483
NSCLC29	Adenocarcinoma	2023-05-22	male	51	no	1325262	cT4N3M1	Ⅳ	yes	1.34	4.24	2.25	2.8	26.815
NSCLC30	Adenocarcinoma	2023-05-22	male	74	no	1419350	cT2bN0M0	Ⅰ	no	16	1.35	4.26	3.14	35.0721
NSCLC31	Squamous cell carcinoma	2023-05-23	male	59	no	1303653	cT2N2M1c	Ⅳ	yes	2.1	17	3.2	3.74	38.4721
NSCLC32	Adenocarcinoma	2023-05-23	male	64	yes	1411587	cT3N2M1c	Ⅳ	yes	9.42	16.27	2.19	6.58	42.6817
NSCLC33	Adenocarcinoma	2023-05-24	female	73	no	0844491	cT3N2M1	Ⅳ	yes	3.49	8.47	2.36	1.11	26.6531
NSCLC34	Squamous cell carcinoma	2023-05-24	male	59	yes	1358543	c T4N3M1	Ⅳ	yes	1.42	22.23	4.22	0.97	44.1388
NSCLC35	Adenocarcinoma	2023-05-24	male	56	yes	1359990	\	Ⅱ	no	3.66	14.65	2.52	9.25	20.3388
NSCLC36	Adenocarcinoma	2023-05-25	male	67	yes	1348042	cT3N1M1	Ⅳ	yes	8.78	18.95	8.47	2.16	34.7483
NSCLC37	Squamous cell carcinoma	2023-05-25	male	75	yes	1452977	cT2aN2M0	Ⅲ	yes	3.42	14.27	2.84	1.26	34.9102
NSCLC38	Adenocarcinoma	2023-05-25	male	59	no	1398059	cTxN3M0	Ⅲ	yes	15.31	13.14	3.54	2.01	34.9102
NSCLC39	Adenocarcinoma	2023-06-14	female	57	no	1452213	\	Ⅱ	no	1.65	21.82	4.43	2.05	38.1483
NSCLC40	Squamous cell carcinoma	2023-06-20	male	55	yes	1365170	\	Ⅰ	no	4.92	8.83	3.84	2.5	27.4626
NSCLC41	Adenocarcinoma	2023-06-22	female	66	no	1370279	cT1cN2M1c	Ⅳ	yes	3.44	9.91	4.05	2.79	60.3293
NSCLC42	Adenocarcinoma	2023-06-23	male	74	no	1343142	\	Ⅲ	no	20.3	1.63	8.07	3.8	49.8055
NSCLC43	Adenocarcinoma	2023-06-29	male	63	yes	1356669	cT4NxM1a	Ⅳ	yes	6.74	13.02	3	2.35	43.815
NSCLC44	Adenocarcinoma	2023-07-05	male	69	yes	1092711	rT4N2M1c	Ⅳ	yes	1.76	10.71	6.33	4.91	70.5293
NSCLC45	Squamous cell carcinoma	2023-08-04	male	72	yes	1153300	\	Ⅳ	yes	15.97	10.01	3.37	3.59	54.1769
NSCLC46	Adenocarcinoma	2023-08-24	female	56	no	15004460	\	Ⅳ	no	28.1	24.99	1.27	3.43	33.4531
NSCLC47	Adenocarcinoma	2023-09-09	male	59	yes	1468798	cT4N2M1b	Ⅳ	yes	0.58	11.81	3.93	3.2	47.8626
NSCLC48	Squamous cell carcinoma	2023-09-10	male	71	no	1401248	cT4N1M0	Ⅲ	yes	1.49	4.78	3.75	1.87	32.3198
NSCLC49	Adenocarcinoma	2023-09-11	male	69	no	1484324	cT3N3M1b	Ⅳ	yes	47.2	22.22	4.19	2.79	60.0055
NSCLC50	Squamous cell carcinoma	2023-09-11	male	64	yes	1387130	pT4N0M0	Ⅲ	yes	4.36	35.68	7.01	4.4	52.2341
NSCLC51	Adenocarcinoma	2023-09-11	male	61	no	1309438	cT2N3M1	Ⅳ	yes	31.18	18.95	4.18	3.56	40.5769
NSCLC52	Adenocarcinoma	2023-09-11	female	54	no	1220744	rTxNxM1	Ⅳ	yes	15.31	25.43	4.07	6.45	48.1864
NSCLC53	Adenocarcinoma	2023-09-11	male	65	no	1247717	cT1bN2M1c	Ⅳ	yes	5.1	18.95	9.23	18.5	63.0817
NSCLC54	Adenocarcinoma	2023-09-11	male	59	no	0940107	pT2aN2M0	Ⅲ	yes	15.3	17.12	3.06	3.4	72.9579
NSCLC55	Large cell lung cancer	2023-09-11	male	69	no	1294786	pT3N0M0	Ⅲ	yes	2.74	29.86	4.64	11.21	44.9483
NSCLC56	Squamous cell carcinoma	2023-09-12	male	76	no	1452977	cT2bN2M0	Ⅲ	yes	2.68	18.17	10.79	5.97	55.4722
NSCLC57	Adenocarcinoma	2023-09-12	female	46	no	1416721	cT2aNxM1c	Ⅳ	yes	4.69	22.78	7.89	6.09	30.8626
NSCLC58	Adenocarcinoma	2023-09-13	female	47	no	1208342	cT2aN3M1c	Ⅲ	yes	39.08	18.95	4.17	233.7	58.2246
NSCLC59	Adenocarcinoma	2023-09-13	male	73	no	1394157	cT2N3M0	Ⅲ	no	3.1	10.9	3.45	8.99	63.7293
NSCLC60	Adenocarcinoma	2023-09-14	female	61	no	1220031	cT1N0M0	Ⅳ	yes	1.23	21.77	4.17	28.4	53.3674
NSCLC61	Squamous cell carcinoma	2023-09-14	male	82	no	13007818	cT4N1M0	Ⅲ	yes	38.76	18.95	9.66	276.7	51.4245
NSCLC62	Adenocarcinoma	2023-09-19	female	76	no	1501805	\	Ⅳ	yes	2.07	18.95	2.82	0.71	61.3008
NSCLC63	Adenocarcinoma	2023-09-24	male	69	no	1397987	cT2bN2M1	Ⅳ	yes	8.27	12.44	5.21	14.77	50.4531
NSCLC64	Adenocarcinoma	2023-10-07	male	80	no	1199806	cT4N1M1a	Ⅳ	yes	15.31	1.2	3	42.9	50.9388
NSCLC65	Adenocarcinoma	2023-10-11	male	76	no	1057390	T1N0M1b	Ⅳ	yes	1.92	18.07	3.46	7.41	30.7007
NSCLC66	Adenocarcinoma	2023-10-14	female	52	no	1506866	T1CN3M1	Ⅳ	yes	1.24	12.1	3.67	2.11	41.5483
NSCLC67	Adenocarcinoma	2023-10-17	female	68	no	1306216	\	Ⅲ	no	3.23	38.57	8.13	1.06	43.9769
NSCLC68	Adenocarcinoma	2023-10-17	male	45	yes	1222428	\	Ⅰ	no	3.74	5.23	3.26	2.41	48.6722
NSCLC69	Adenocarcinoma	2023-10-18	female	87	no	1291777	\	Ⅳ	yes	15.31	25.7	2.42	1.34	42.5198
NSCLC70	Adenocarcinoma	2023-10-20	male	57	yes	1273795	\	Ⅲ	no	8.48	6.19	4.12	2.24	39.4436
NSCLC71	Adenocarcinoma	2023-10-21	female	56	no	1392083	cT4N2M1c	Ⅳ	yes	15.31	27.47	3.22	1.38	32.9674
NSCLC72	Adenocarcinoma	2023-10-25	male	47	yes	1358258	\	Ⅰ	no	15.31	18.95	4.41	1.35	37.8245
NSCLC73	Adenocarcinoma	2023-11-08	male	75	yes	1242255	cT3N3M0	Ⅲ	no	1.8	17.27	4.97	1.65	29.4055
NSCLC74	Adenocarcinoma	2023-11-09	female	70	no	1502072	\	Ⅳ	yes	13.9	15.92	3.1	1.01	70.3674
NSCLC75	Adenocarcinoma	2023-11-18	female	51	no	1519862	T1cN3M1c	Ⅳ	yes	22.2	18.95	5.6	4.12	46.0817
NSCLC76	Adenocarcinoma	2023-11-20	male	68	no	1332924	rTxNxM1b	Ⅳ	yes	3.58	25.04	5.15	30.1	39.1198
NSCLC77	Adenocarcinoma	2023-11-27	female	75	no	1522551	\	Ⅲ	no	4.63	17.77	4.19	3.05	31.0245
NSCLC78	Adenocarcinoma	2023-11-28	male	68	no	1516697	cT2bN3M1b	Ⅳ	yes	15.31	28.42	2.13	7.76	40.2531
NSCLC79	Squamous cell carcinoma	2023-11-28	male	63	no	0549293	\	Ⅱ	yes	18.04	35.1	3.36	6.56	43.4912
NSCLC80	Adenocarcinoma	2023-11-28	male	68	no	1512015	\	Ⅲ	no	2.85	34.49	3.18	5	38.4721
NSCLC81	Adenocarcinoma	2023-11-28	female	78	no	1203454	T1N0M1c	Ⅳ	yes	4.05	5.07	3.4	1.11	49.6436
NSCLC82	Adenocarcinoma	2023-12-02	female	56	no	0982566	\	Ⅲ	no	1.39	22.09	1.31	1.45	46.2436
NSCLC83	Squamous cell carcinoma	2023-12-02	male	52	yes	1392234	\	Ⅲ	no	15.31	13.54	4.04	4.21	33.1293
NSCLC84	Adenocarcinoma	2023-12-03	male	56	no	1311950	cT3N3M1	Ⅳ	yes	4	11.66	2.84	1.62	43.9769
NSCLC85	Adenocarcinoma	2023-12-04	male	80	no	1509191	T2N2M0	Ⅲ	no	2.65	16.09	2.45	1.29	23.9007
NSCLC86	Adenocarcinoma	2023-12-04	male	61	yes	1159019	\	Ⅱ	no	31.1	18.95	3.98	3.32	30.8626
NSCLC87	Adenocarcinoma	2023-12-04	female	70	no	1199990	\	Ⅰ	no	8.92	38.75	8.2	19	50.9388
NSCLC88	Adenocarcinoma	2023-12-05	male	73	no	1461485	cT2aN2M1c	Ⅳ	yes	3.09	65.4	3.92	21.34	47.215
NSCLC89	Adenocarcinoma	2023-12-06	female	70	no	1189436	\	Ⅲ	no	2.65	14.72	2.49	2.7	39.4436
NSCLC90	Adenocarcinoma	2023-12-07	female	47	no	1033103	\	Ⅱ	no	0.75	18.44	3.09	3.89	46.0817
NSCLC91	Adenocarcinoma	2023-12-15	female	86	no	1408555	cT1cNxM1c	Ⅳ	yes	3.76	36.87	3.16	1.55	37.6626
NSCLC92	Adenocarcinoma	2023-12-20	male	59	yes	1464053	cT4N2M1	Ⅳ	yes	3.08	22.59	3.91	10.3	57.415

## Sheet: initial diagnosis SCLC=109
specimen number	Date of specimen collection	gender	age	Smoking	inpatient ID	TNM stage	Pathological grading	VA stage	metastasis	Before this specimen collection, treatment history	CEA	CA199	NSE	pro-GRP	PAK6	Disease status after three months of treatment	Time of progression or death	Case review deadline	STATUS	PFS（days）
SCLC1	20220109	male	57	yes	1094760	cTxN3M0	IV	LS-SCLC	no	no	0.73	14.56	2.3	136.8	69.2341	PD	20220412	240925	unsensor	93
SCLC2	20220109	male	58	no	1332858	cTxN2M1	IV	ES-SCLC	yes	no	3.32	19.49	4.14	139.3	73.44	PD	20220401	240925	unsensor	89
SCLC3	20220111	male	71	no	1334640	cT3N2M1c	IV	ES-SCLC	yes	no	2.58	3.64	7.45	181.4	52.5579	PD	20220414	240925	unsensor	90
SCLC4	20220208	male	70	yes	1341371	cT3N3M1c	IV	ES-SCLC	yes	no	8.47	17.3	73.85	160.3	67.62	PD	20220510	240925	unsensor	91
SCLC5	20220210	female	42	no	1342022	\	Ⅳ	ES-SCLC	yes	no	6.85	8.56	46.29	734.7	56.7674	PR	20231201	240925	unsensor	324
SCLC6	20220214	male	51	no	1336792	\	Ⅳ	ES-SCLC	yes	no	2.97	17.62	3.63	44.9	47.3769	PR	20220822	240925	unsensor	186
SCLC7	20220214	male	71	no	1282985	cT3N2M1	IVB	ES-SCLC	yes	no	1.92	17.3	3.37	61.5	62.1103	PD	20220515	240925	unsensor	90
SCLC8	20220225	male	75	yes	1347476	cT4N3M1b	IVa	ES-SCLC	yes	no	5.36	8.56	9.06	1298	93.8437	PD	20220526	240925	unsensor	90
SCLC9	20220307	male	69	no	1350655	cT3N2M1c	IVB	ES-SCLC	yes	no	6.3	17.22	10.96	47.3	59.8436	SD	20221218	240925	unsensor	286
SCLC11	20220317	female	57	no	1414075	cT1cN3M0	IIIB	LS-SCLC	no	no	1.71	45.35	36.07	42.2	49.4817	PD	20220617	240925	unsensor	92
SCLC12	20220319	male	64	no	1245315	cT2aN3M1c	IV	ES-SCLC	yes	no	1.57	20.55	4.21	98.8	77.6532	PD	20220619	240925	unsensor	92
SCLC13	20220328	male	76	no	0973650	T2N2M0	IIIA	LS-SCLC	no	no	6.3	1.2	3.39	1229	63.73	PD	20220628	240925	unsensor	92
SCLC14	20220403	male	62	yes	1355739	cT4N3M1	IV	ES-SCLC	yes	no	3.47	11.95	47.58	1446.7	48.8341	PD	20220703	240925	unsensor	91
SCLC15	20220421	male	67	yes	1357918	cT3N3M1	IV	ES-SCLC	yes	no	4.85	9.22	11.91	178.6	68.2627	PD	20220721	240925	unsensor	91
SCLC16	20220427	male	59	no	1357864	cT1N2M0	IIIC	LS-SCLC	no	no	6.3	1.75	5.09	166.8	48.0245	SD	20220903	240925	unsensor	129
SCLC17	20220502	male	68	no	1359303	\	Ⅲ	LS-SCLC	no	no	3.74	29.37	8.47	747.3	24.8721	PR	20230809	240925	unsensor	464
SCLC18	20220504	female	53	no	1355629	cT3N2M0	IIIB	LS-SCLC	no	no	1.42	12.61	7.36	52.4	35.07	PD	20220804	240925	unsensor	92
SCLC19	20220505	male	62	yes	1032088	cT3N3M1a	IV	ES-SCLC	yes	no	6.3	5.93	39.69	453.4	56.2817	PD	20220805	240925	unsensor	92
SCLC21	20220617	male	71	no	1358452	cTxNxM1	IV	ES-SCLC	yes	no	1.63	20.19	4.47	199	54.1769	PR	20230402	240925	unsensor	288
SCLC22	20220702	male	71	yes	1375935	cT4N3M0	IIIC	LS-SCLC	no	no	1.63	20.84	21.02	1687.5	52.5579	SD	20230416	240925	unsensor	317
SCLC24	20220711	male	62	no	1378933	cT3N3M1b	IV	ES-SCLC	yes	no	3.25	11.44	3.15	78	55.3103	SD	20230119	240925	unsensor	191
SCLC25	20220714	male	59	yes	1379978	cT2bN2M0	III	LS-SCLC	no	no	6.3	12.55	4.11	696.5	45.7579	PR	20230518	240925	unsensor	309
SCLC26	20220719	male	70	no	918167	\	Ⅳ	ES-SCLC	yes	no	5.93	20.72	34.78	1534.6	67.1293	PD	20221019	240925	unsensor	92
SCLC27	20220729	male	50	yes	1383354	cT4N2M1c	IVb	ES-SCLC	yes	no	5.58	42.56	9.2	281.4	51.1007	PD	20221029	240925	unsensor	92
SCLC28	20220807	female	62	no	1385376	T3bN3M1a	IVa	ES-SCLC	yes	no	1.81	1.2	3.91	1564	53.8531	PR	20230225	240925	unsensor	202
SCLC29	20220810	female	85	yes	1229470	cT3N2M1	IVa	ES-SCLC	yes	no	1.72	31.32	16.52	254.1	51.4245	PR	20230116	240925	unsensor	158
SCLC30	20220831	female	53	no	1392213	cT3N3M1a	IVA	ES-SCLC	yes	no	1.22	32.55	46.15	1687.5	49.8055	PR	20230524	240925	unsensor	267
SCLC35	20221013	male	71	no	1403679	T1aN1M0	IIB	LS-SCLC	no	no	3.54	13	59.47	92.6	59.8436	PR	20240813	240925	unsensor	670
SCLC36	20221028	male	64	no	1408287	cT2bN3M1b	IV	ES-SCLC	yes	no	2.13	17.93	21.02	1538	70.0436	PD	20230131	240925	unsensor	95
SCLC37	20221102	male	52	no	1171701	cT3N3M1c	IV	ES-SCLC	yes	no	2.51	24.73	48.98	422.8	75.7103	PD	20230123	240925	unsensor	83
SCLC38	20221102	male	66	yes	1409747	cT3N3M0	IIIC	LS-SCLC	no	no	1.58	12.3	20.24	45.6	70.21	SD	20231009	240925	unsensor	342
SCLC39	20221113	female	74	no	1412795	\	III	LS-SCLC	no	no	6.3	20.72	11.02	285.5	50.4531	PR	20230308	240925	unsensor	107
SCLC40	20221124	male	71	no	1385509	T2N2M0	IIIA	LS-SCLC	no	no	1.57	3.6	9.86	1703	55.1484	PD	20230224	240925	unsensor	91
SCLC41	20221124	male	75	yes	1415935	cT4N3M1	IV	ES-SCLC	yes	no	7.27	23.61	6.81	532.1	79.76	PD	20230126	240925	unsensor	63
SCLC42	20221124	male	81	yes	1415907	cT4bN3M0	IIIC	LS-SCLC	no	no	2.64	26.76	10.83	146.6	53.2055	SD	20230501	240925	unsensor	156
SCLC43	20221126	male	57	yes	1416372	\	Ⅳ	ES-SCLC	yes	no	6.3	22.75	50.49	2355.4	58.8722	SD	20230427	240925	unsensor	150
SCLC44	20221128	male	71	yes	1416727	\	Ⅳ	ES-SCLC	yes	no	3.69	10.36	27.67	1975	67.29	PD	20230105	240925	unsensor	38
SCLC45	20221128	male	77	no	1256188	cT4N3M1	IVa	ES-SCLC	yes	no	1.28	17.04	13.79	453.4	39.6055	PR	20230612	240925	unsensor	225
SCLC46	20221201	male	68	no	1410934	cT3N2M1b	IVa	ES-SCLC	yes	no	2.05	16.94	3.36	453.4	43.9769	PR	20230808	240925	unsensor	278
SCLC47	20221210	male	68	no	1418873	cT4N2M1a	IVb	ES-SCLC	yes	no	3.56	9.84	45.65	158.2	50.2912	SD	20230506	240925	unsensor	137
SCLC48	20221215	female	79	no	1420168	cT3N3M1a	IVb	ES-SCLC	yes	no	1.39	29.55	74.86	57.4	32.9674	PR	20231105	240925	unsensor	325
SCLC49	20221215	female	56	no	0953093	T1aN2M0	IIIA	LS-SCLC	no	no	1.22	10.2	3.47	43.6	42.5198	PD	20230315	240925	unsensor	90
SCLC50	20230104	female	66	no	1423766	T4NxM1	Ⅳ	ES-SCLC	yes	no	3.7	34.11	5.78	69.4	56.4436	PD	20230401	240925	unsensor	86
SCLC51	20230117	male	59	yes	1497951	cTxN3M1	IVA	ES-SCLC	yes	no	10.47	13.05	18.5	103.5	43.9769	PD	20230417	240925	unsensor	89
SCLC52	20230128	male	54	no	1428223	cT1N3M0	IIIB	LS-SCLC	no	no	2.45	2.83	11.4	232.9	60.3293	SD	20230910	240925	unsensor	173
SCLC54	20230203	male	70	yes	1405608	T4N2M1C	IVB	ES-SCLC	yes	no	3.63	57.06	3.84	132.5	63.4055	PD	20230503	240925	unsensor	88
SCLC55	20230209	male	57	yes	1432929	cTxN2M1	IV	ES-SCLC	yes	no	6.3	1.2	30.64	1368	62.1103	PD	20230509	240925	unsensor	88
SCLC56	20230211	male	69	yes	1432871	T1N3M1	IV	ES-SCLC	yes	no	6.3	68.55	21.02	103.6	70.0436	PD	20230511	240925	unsensor	88
SCLC58	20230223	female	56	no	1437442	cT2N1M1c	IVb	ES-SCLC	yes	no	0.9	11.42	41.73	453.4	73.2817	SD	20230607	240925	unsensor	104
SCLC59	20230225	male	61	yes	1438008	cT4N2M1b	IVA	ES-SCLC	yes	no	2.32	5.74	20.74	453.4	53.8531	PD	20230525	240925	unsensor	88
SCLC60	20230228	male	59	no	1428321	cT3N3M1	IVb	ES-SCLC	yes	no	2.34	40.97	3.97	78	35.3959	PR	20240115	240925	unsensor	321
SCLC61	20230303	male	63	no	1437665	cT1cN2M0	IIIA	LS-SCLC	no	no	2.71	20.72	11.55	588.4	65.0246	PR	20230828	240925	unsensor	178
SCLC62	20230313	male	55	yes	1434422	cT2bN0M0	IA2	LS-SCLC	no	no	2.4	21.8	2.81	61	55.6341	PR	NA	240925	sensor	383
SCLC63	20230314	male	63	no	1430695	cT3N3M0	IIIB	LS-SCLC	no	no	6.3	24.69	4.19	1814	68.9103	SD	20240114	240925	unsensor	306
SCLC65	20230315	male	65	no	1352899	cT3N3M1c	IV	ES-SCLC	yes	no	6.3	1.2	5.09	1936	69.0722	PD	20230615	240925	unsensor	283
SCLC70	20230503	male	60	yes	1458816	\	IV	ES-SCLC	yes	no	0.69	10.7	46	863.1	52.5579	PR	20240503	240925	unsensor	366
SCLC72	20230506	male	73	no	1441981	T1cN1M0	IIB	LS-SCLC	no	no	2.03	16.96	2.13	1356.5	62.4341	PD	20230806	240925	unsensor	90
SCLC73	20230506	male	50	no	1459759	T2aN2M1	IV	ES-SCLC	yes	no	3.35	23.19	41.2	1334.9	48.0245	PR	NA	240925	sensor	425
SCLC74	20230510	male	74	no	1461243	cT4N2M1c	IVb	ES-SCLC	yes	no	1.94	13.05	18.5	1532	44.62	PR	20231120	240925	unsensor	198
SCLC75	20230515	male	69	yes	1461192	cT4N2M0		LS-SCLC	no	no	2.28	4.36	20.6	397.5	51.2626	SD	20240115	240925	unsensor	243
SCLC76	20230517	male	67	no	1504836	cTxN2bM1b	IVa	ES-SCLC	yes	no	2.45	18.3	3.01	49.5	53.8531	PR	20231217	240925	unsensor	214
SCLC77	20230517	male	44	yes	1463506	\	Ⅳ	ES-SCLC	yes	no	6.3	19.36	87.4	1687.5	69.7198	PR	20231227	240925	unsensor	223
SCLC78	20230519	male	69	yes	1449366	cT2bN3M1C	IVB	ES-SCLC	yes	no	2.62	23.92	27.3	734.7	62.92	SD	20231125	240925	unsensor	192
SCLC83	20230524	female	62	no	1465612	cTxN2M1c	IVb	ES-SCLC	yes	no	6.3	67.07	5.78	734.7	64.5388	PR	20240524	240925	unsensor	366
SCLC86	20230529	male	62	no	1466244	cT3N0M0	IIb	LS-SCLC	no	no	3.78	61.26	2.77	162.1	56.4436	PR	NA	240925	sensor	306
SCLC87	20230616	male	55	yes	1469531	cT2bN2M1	IVB	ES-SCLC	yes	no	1.98	3.75	10.1	92.6	50.9388	PR	20240310	240925	unsensor	280
SCLC88	20230621	male	74	no	1469733	pT1bN0M0	I	LS-SCLC	no	no	4.59	8.85	2.08	288.7	41.8721	PR	NA	240925	sensor	283
SCLC89	20230703	male	66	no	1391022	cT3N2M0	IIIb	LS-SCLC	no	no	3.13	16.44	15.49	62.6	60.4912	PR	20240630	240925	unsensor	363
SCLC95	20230819	female	62	no	0885037	cTxN3M1	IVb	ES-SCLC	yes	no	3.47	17.59	21.02	453.4	59.6817	SD	20240120	240925	unsensor	154
SCLC96	20230821	male	68	yes	1493280	cT1N2M1	IV	ES-SCLC	yes	no	1.66	31.31	10.3	23.9	54.34	PD	20231121	240925	unsensor	92
SCLC97	20230825	male	49	no	1495048	cT2aN2M0	IIIa	LS-SCLC	no	no	3.63	41.28	36.6	57.4	60.3293	PR	20240417	240925	unsensor	246
SCLC98	20230906	male	57	no	1498293	cT2N2M1c	IVb	ES-SCLC	yes	no	1.92	7.95	10.8	57.7	50.4531	PD	20231206	240925	unsensor	91
SCLC100	20230909	male	54	no	1431795	cT4N2M1	IV	ES-SCLC	yes	no	6.3	67.07	47.63	453.4	69.07	PD	20231209	240925	unsensor	91
SCLC107	20230921	male	59	yes	1434158	cT4NxM1	IV	ES-SCLC	yes	no	0.78	23.72	21.02	635	77.65	PD	20231221	240925	unsensor	91
SCLC112	20230921	female	62	no	1502700	cT3N3M0		LS-SCLC	no	no	1.62	20.12	28.3	773	50.2912	PD	20231102	240925	unsensor	43
SCLC113	20230921	male	54	yes	1502478	cTxN3M1	IV	ES-SCLC	yes	no	6.3	30.45	21.02	453.4	55.9579	PR	NA	240925	sensor	284
SCLC116	20230926	female	72	no	1503936	\	Ⅳ	ES-SCLC	yes	no	6.3	11.01	28.7	3864	92.5484	PD	20231226	240925	unsensor	91
SCLC117	20231005	male	69	yes	1431605	cTxN2M1	IV	ES-SCLC	yes	no	1.91	20.53	8.11	189.6	55.1484	PR	20240525	240925	unsensor	264
SCLC119	20231007	female	66	no	1504878	cT3N2M0	IIIB	LS-SCLC	no	no	8.38	9.97	14.6	864.3	72.9579	SD	20240119	240925	unsensor	104
SCLC118	20231007	male	59	no	1434987	cT3N1M1b	IVa	ES-SCLC	yes	no	3.77	44.09	88.9	835	52.396	SD	20240121	240925	unsensor	107
SCLC121	20231008	male	63	yes	1454098	cTxNxM1c	IVb	ES-SCLC	yes	no	2.27	46.9	4.09	1703	54.34	PD	20240108	240925	unsensor	92
SCLC126	20231011	female	64	no	1496331	cT4N2M1c	IVb	ES-SCLC	yes	no	4.83	17.33	19.8	70.7	54.34	PD	20240111	240925	unsensor	92
SCLC127	20231011	male	71	no	1427847	cT4N3M0	IIIC	LS-SCLC	no	no	2.36	13.15	1.84	71.3	86.7198	PD	20240111	240925	unsensor	92
SCLC129	20231013	male	70	yes	1508714	cT3N2Mx	Ⅳ	ES-SCLC	yes	no	6.3	32.27	14.6	46.5	56.9293	PD	20240115	240925	unsensor	92
SCLC128	20231013	male	74	no	1487272	T1N0M0	IA	LS-SCLC	yes	no	2.06	20.69	28.33	443.4	78.1389	SD	NA	240925	sensor	384
SCLC130	20231015	male	72	no	1509265	\	Ⅳ	ES-SCLC	yes	no	2.09	14.11	23.8	79.6	57.9007	PD	20240115	240925	unsensor	92
SCLC135	20231019	male	52	no	1494839	cT4N2M0	IIIb	ES-SCLC	no	no	1.3	16.85	2.82	42.9	41.2245	PD	20240120	240925	unsensor	92
SCLC139	20231025	female	66	no	1507265	\	Ⅳ	ES-SCLC	yes	no	4.14	22.34	2.69	734.7	72.3103	SD	20240225	240925	unsensor	123
SCLC140	20231026	male	69	yes	1418200	cT1bN3M0	IIIb	LS-SCLC	no	no	4.05	24.73	2.92	60.5	53.85	PD	20240126	240925	unsensor	92
SCLC141	20231031	male	60	yes	1356280	cT2aN0M0	Ib	LS-SCLC	no	no	0.73	2.13	21.02	1045.3	40.9007	PR	NA	240925	sensor	360
SCLC143	20231101	male	66	no	1111628	cT2aN2M0	IIIa	LS-SCLC	no	no	1.27	21.42	3	855.8	54.3388	PD	20240202	240925	unsensor	92
SCLC146	20231110	male	67	yes	1515289	\	IV	ES-SCLC	yes	no	4.11	8.37	14.4	453.4	60.4912	PR	20240521	240925	unsensor	194
SCLC147	20231113	male	65	no	1507944	T2bN2M0	IIIA	LS-SCLC	no	no	3.93	15.67	84.5	1530	49.6436	PR	NA	240925	sensor	231
SCLC149	20231120	male	82	yes	1499511	cT4bN3M1	IV	ES-SCLC	yes	no	6.3	20.72	21.02	541.2	69.72	SD	20240711	240925	unsensor	232
SCLC151	20231121	male	66	no	1515767	cT1N2M1	IV	ES-SCLC	yes	no	2.93	68	51.9	182.4	62.7579	PD	20240221	240925	unsensor	92
SCLC153	20231122	male	66	no	1509428	T4N2aM0	IIIb	LS-SCLC	no	no	1.96	5.59	26.9	453.4	48.8341	SD	20240528	240925	unsensor	153
SCLC155	20231126	male	60	yes	1440170	T2N2M1	IV	ES-SCLC	yes	no	5.85	25.38	56.8	1145.8	65.02	SD	20242626	240925	unsensor	212
SCLC156	20231128	female	68	no	1522015	cT2N2M1c	IVb	ES-SCLC	yes	no	2.83	24.31	48.2	453.4	44.1388	PR	NA	240925	sensor	220
SCLC157	20231129	male	61	yes	1523142	cT3N3M1c	IV	ES-SCLC	yes	no	2.72	20.19	21.7	453.4	56.4436	PR	20240630	240925	unsensor	215
SCLC159	20231201	male	59	yes	1481612	T2N3M1	IV	ES-SCLC	no	no	2.95	10.91	2.35	68.6	74.7389	PR	20240509	240925	unsensor	160
SCLC162	20231211	male	58	yes	1491832	cT3N2M0	IIIb	LS-SCLC	no	no	1.9	8.77	4.28	53.1	62.11	PD	20240311	240925	unsensor	88
SCLC164	20231219	male	66	no	1532341	\	IV	ES-SCLC	yes	no	3.13	37.41	5.89	413.5	78.3008	PD	20240228	240925	unsensor	71
SCLC171	20240218	male	51	no	1549220	\	IV	ES-SCLC	yes	no	3.79	17.85	24	42.2	65.0246	PD	20240420	240925	unsensor	61
SCLC172	20240218	male	79	no	1549015	\	IV	ES-SCLC	yes	no	6.3	20.72	2.48	663.4	48.0245	PR	20240626	240925	unsensor	492
SCLC174	20240222	male	60	yes	1551445	\	Ⅳ	ES-SCLC	yes	no	4.55	16.62	21.02	453.4	74.9008	PR	NA	240925	sensor	128
SCLC175	20240223	male	67	no	1551773	\	Ⅳ	LS-SCLC	no	no	6.3	20.72	61	558	44.4626	PR	NA	240925	sensor	210
SCLC177	20240229	male	68	yes	1119126	\	Ⅲ	LS-SCLC	no	no	2.89	33.68	6.24	1089.4	47.8626	PR	NA	240925	sensor	123
SCLC180	20240322	male	72	no	1561381	\	Ⅳ	ES-SCLC	yes	no	2.13	30.41	15.8	232.9	54.1769	PR	NA	240925	sensor	189
SCLC181	20240323	male	60	yes	1560767	\	Ⅲ	LS-SCLC	no	no	4.29	10.91	21.02	815.3	60.9769	SD	NA	240925	sensor	188

## Sheet: NC=94
specimen number	group	gender	age	accession number	CEA	ca199	NSE	pro-GRP	PAK6
NC1	NC	1	62	0004085676	1.47	12.83	2.99	52.1	44.6245
NC2	NC	1	62	0004085676	1.07	7.28	2.22	48.5	45.2722
NC3	NC	1	62	0004085676	1.18	7.05	3.25	48.6	22.2816
NC4	NC	0	68	0003321827	1.11	14.00	2.63	48.7	30.215
NC5	NC	0	68	0003321827	2.38	6.10	3.46	35.9	37.5007
NC6	NC	0	68	0003321827	2.74	23.30	3.58	52.5	24.7102
NC7	NC	1	49	0000717432	0.76	9.26	3.37	33.3	65.3484
NC8	NC	0	46	0002321686	0.50	11.50	2.29	43.9	21.4721
NC9	NC	1	70	0004036406	1.43	31.60	2.11	31.5	37.1769
NC10	NC	1	57	0000030437	0.80	8.64	2.98	28.7	50.4531
NC11	NC	1	57	0000030437	0.95	15.38	4.07	45.3	48.0245
NC12	NC	0	36	0001184991	2.02	2.12	2.97	54.4	49.8055
NC13	NC	1	52	0002050832	0.54	10.55	3.38	15.5	28.2721
NC14	NC	1	52	0002050832	0.52	6.47	3.32	37.7	46.5674
NC15	NC	1	52	0002050832	2.16	14.28	3.40	31.5	37.1769
NC16	NC	1	69	0000028260	2.08	9.43	3.51	44	38.6341
NC17	NC	0	71	0001197393	1.78	15.40	3.91	60.8	30.8626
NC18	NC	0	71	0001197393	1.55	9.97	4.01	32.2	31.9959
NC19	NC	0	63	0001422128	1.71	1.09	4.29	49.0	21.9578
NC20	NC	1	57	0001317796	2.34	12.60	3.73	32.1	30.0531
NC21	NC	0	58	0004114920	2.14	12.50	3.04	51.5	35.234
NC22	NC	0	58	0004114920	0.67	31.00	7.10	48.6	32.8055
NC23	NC	1	61	0003718081	0.53	14.20	3.87	38.7	34.5864
NC24	NC	0	44	0000005726	3.62	13.80	4.46	45.9	59.196
NC25	NC	0	39	0001692784	1.10	10.20	4.86	51.5	29.2436
NC26	NC	0	37	0001787093	0.57	28.47	6.15	34.2	47.3769
NC27	NC	1	62	0004152243	1.19	5.10	3.04	40.9	35.0721
NC28	NC	1	49	0004147967	2.97	14.30	4.36	21.5	41.5483
NC29	NC	0	71	0001343719	0.87	6.89	3.59	27.3	57.7388
NC30	NC	0	81	0000006125	0.51	1.2	3.80	41.4	22.7674
NC31	NC	1	37	0003718842	1.15	1.54	2.07	54.4	36.8531
NC32	NC	1	57	0000716405	0.52	5.25	4.34	25.7	47.215
NC33	NC	1	37	0002108783	0.50	5.39	3.44	31.7	41.7102
NC34	NC	1	37	0002108783	1.08	7.29	4.59	20.9	16.7769
NC35	NC	1	46	0004157902	0.96	7.37	3.45	23.7	41.0626
NC36	NC	0	38	0003222443	0.61	16.20	4.00	50.5	44.4626
NC37	NC	1	59	0001152021	0.87	10.50	3.76	31.3	29.2436
NC38	NC	0	66	0000579088	1.26	27.00	4.24	18.7	38.4721
NC39	NC	1	49	0002267356	0.85	18.40	3.45	34.7	40.5769
NC40	NC	1	53	0001788524	1.04	8.42	2.88	25.6	27.6245
NC41	NC	0	48	0001598087	1.57	14.78	7.11	47.9	22.1197
NC42	NC	0	39	0002695086	1.67	14.84	3.97	21.4	30.215
NC43	NC	1	60	0002260017	2.08	8.20	4.17	34.4	35.234
NC44	NC	0	38	0000616950	2.09	13.69	6.12	50.3	32.9674
NC45	NC	1	77	0000029604	1.16	13.3	4.15	22.2	34.9102
NC46	NC	1	55	0001397925	1.29	24.00	3.39	39.4	43.1674
NC47	NC	1	62	0003696501	2.42	6.81	4.41	42.8	29.2436
NC48	NC	1	40	0000959845	0.71	1.63	3.95	53.6	47.3769
NC49	NC	1	45	0001118085	2.11	4.44	4.99	42.5	35.0721
NC50	NC	1	45	0001118085	0.93	23.53	2.60	43.7	41.3864
NC51	NC	0	56	0004181197	0.98	21.88	3.95	40.9	25.6817
NC52	NC	0	43	0004186977	1.41	29.14	4.68	35.6	22.7674
NC53	NC	1	46	0002373319	1.80	3.91	3.66	34.2	38.4721
NC54	NC	1	60	0001145019	1.40	17.70	3.19	40.9	23.7388
NC55	NC	1	45	0001704360	1.29	21.47	2.59	20.5	25.6817
NC56	NC	1	41	0002944505	2.44	9.67	4.12	27.3	37.015
NC57	NC	0	62	0003407661	0.79	26.94	3.74	12.3	53.5293
NC58	NC	1	50	0001014747	3.30	12.47	3.42	39.4	26.6531
NC59	NC	0	69	0002376330	1.31	7.56	4.45	38.5	26.9769
NC60	NC	1	81	0001024100	0.75	20.30	4.32	52.5	37.6626
NC61	NC	0	50	0000569628	0.78	13.2	4.44	48.6	27.1388
NC62	NC	0	42	0001587912	0.56	1.2	3.85	38.4	37.015
NC63	NC	0	36	0001697566	0.54	13.2	5.85	41.4	25.6817
NC64	NC	1	65	0003718515	0.68	29.65	4.70	33.6	24.2245
NC65	NC	1	82	0004816231	1.47	6.71	4.17	31.5	33.9388
NC66	NC	0	59	0000567261	2.19	18.07	4.07	38.9	22.1197
NC67	NC	1	55	0002513523	3.20	9.77	4.16	26.4	43.1674
NC68	NC	0	52	0002175936	0.59	10.70	4.72	28.5	36.3674
NC69	NC	1	66	0004250912	1.38	6.68	6.60	38.6	43.1674
NC70	NC	0	57	0000578007	0.55	20.11	4.04	55.2	43.6531
NC71	NC	1	64	0004383597	0.78	13.74	3.91	35.2	38.796
NC72	NC	1	50	0004321278	0.62	5.03	3.65	21.7	39.1198
NC73	NC	0	67	0002409429	0.84	13.95	5.21	40.5	31.834
NC74	NC	0	48	0001273086	0.91	9.04	3.14	23.7	38.4721
NC75	NC	1	44	0001869124	1.14	10.24	2.99	50.5	47.0531
NC76	NC	1	60	0001181890	0.97	20.47	2.89	31.3	16.4531
NC77	NC	0	44	0000771329	3.63	5.28	3.17	18.7	31.5102
NC78	NC	1	56	0001985570	1.47	16.61	3.59	34.7	35.234
NC79	NC	1	59	0004963260	2.47	38.60	3.61	25.6	22.2816
NC80	NC	1	40	0004313766	1.28	25.18	4.19	47.9	26.9769
NC81	NC	1	57	0003612728	0.55	5.41	3.31	21.4	27.3007
NC82	NC	0	56	0001333248	1.06	12.11	3.98	34.4	37.015
NC83	NC	0	64	0000650325	1.06	16.41	4.32	50.3	21.1483
NC84	NC	1	44	0000715195	1.79	7.46	4.88	22.2	25.6817
NC85	NC	1	54	0002018866	1.61	11.46	5.81	39.4	26.9769
NC86	NC	0	60	0001456654	1.25	23.36	3.48	42.8	37.6626
NC87	NC	1	76	0001772848	3.01	5.02	2.40	53.6	27.1388
NC88	NC	0	74	0000891342	2.57	12.16	3.19	42.5	38.6341
NC89	NC	0	42	0001835692	3.34	15.38	7.80	43.7	25.1959
NC90	NC	1	51	0002327456	0.97	13.80	5.07	40.9	24.2245
NC91	NC	0	48	0001915434	1.05	11.87	4.51	35.6	33.9388
NC92	NC	1	61	0004964175	0.95	11.56	3.19	34.2	27.1388
NC93	NC	0	44	0004964181	0.52	22.80	3.42	40.9	22.4435
NC94	NC	1	40	0002076412	0.83	14.26	4.09	20.5	26.0055

## Sheet: compaired SCLC=56
specimen number	Date of specimen collection	gender	age	smoking or not	impatient ID	TNM	Pathological grading	VA stage	metastasis	Before this specimen collection, treatment history	Serum CEA	serum CA199	serum NSE	serum pro-GRP	PAK6
SCLC26	20220719	male	70	no	918167	cTxNxM1	IV	ES-SCLC	yes	no	5.93	20.72	34.78	1534.6	67.1293
SCLC31	20220915	male	70	no	918167	cTxNxM1	IV	ES-SCLC	yes	yes	2.75	42.13	2.59	653.2	37.3388
SCLC19	20220505	male	62	yes	1032088	cT3N3M1a	IV	ES-SCLC	yes	no	279.3	5.93	39.69	3552	56.2817
SCLC160	20231205	male	62	yes	1032088	cT3N3M1a	IV	ES-SCLC	yes	yes	29.3	3.97	24.9	2888	45.2722
SCLC1	20220109	male	57	yes	1094760	cTxN3M0	IV	LS-SCLC	no	no	0.73	14.56	2.3	136.8	69.2341
SCLC161	20231206	male	57	yes	1094760	cTxN3M0	IV	LS-SCLC	no	yes	0.65	7.17	105	21.4	41.2245
SCLC177	20240229	male	68	yes	1119126	\	III	LS-SCLC	no	no	2.89	33.68	6.24	1089.4	47.8626
SCLC182	20240329	male	68	yes	1119126	\	III	LS-SCLC	no	yes	2.49	27.25	4.45	800.81	52.0722
SCLC29	20220810	female	85	yes	1229470	cT3N2M1	IV	ES-SCLC	yes	no	1.72	31.32	16.52	254.1	51.4245
SCLC32	20220915	female	85	yes	1229470	cT3N2M1	IV	ES-SCLC	yes	yes	2.12	59.06	4.69	63.6	48.1864
SCLC12	20220319	male	64	no	1245315	cT2aN3M1c	IV	ES-SCLC	yes	no	1.57	20.55	4.21	98.8	77.6532
SCLC84	20230525	male	64	no	1245315	cT2aN3M1c	IV	ES-SCLC	yes	yes	1.37	9.4	1.78	45.3	39.4436
SCLC7	20220214	male	71	no	1282985	cT3N2M1	IV	ES-SCLC	yes	no	1.92	17.3	3.37	189.2	62.1103
SCLC34	20221006	male	71	no	1282985	cT3N2M1	IV	ES-SCLC	yes	yes	1.95	14.67	3.2	61.5	42.8436
SCLC6	20220214	male	51	no	1336792	cT3N2M1b	IV	ES-SCLC	yes	no	2.97	17.62	3.63	56.7	47.3769
SCLC124	20231010	male	53	no	1336792	cT3N2M1b	IV	ES-SCLC	yes	yes	2.01	15.59	2.2	44.9	46.4055
SCLC5	20220210	female	42	no	1342022	\	IV	ES-SCLC	yes	no	6.85	8.56	46.29	734.7	56.7674
SCLC10	20220310	female	42	no	1342022	\	IV	ES-SCLC	yes	yes	3.98	20.55	4.4	734.7	48.3484
SCLC8	20220225	male	75	yes	1347476	cT4N3M1b	IV	ES-SCLC	yes	no	5.36	8.56	9.06	1223	93.8437
SCLC57	20230214	male	75	yes	1347476	cT4N3M1b	IV	ES-SCLC	yes	yes	1.6	6.55	4.65	1298	34.9102
SCLC65	20230315	male	65	no	1352899	cT3N3M1c	IV	ES-SCLC	yes	no	18.88	1.2	5.09	1936	69.0722
SCLC91	20230710	male	65	no	1352899	cT3N3M1c	IV	ES-SCLC	yes	yes	93.5	8.81	21.1	2490	50.7769
SCLC18	20220504	female	53	no	1355629	cT3N2M0	III	LS-SCLC	no	no	1.42	12.61	7.36	244.3	35.07
SCLC152	20231121	female	53	no	1355629	cT3N2M0	III	LS-SCLC	no	yes	1.3	21.21	2.24	52.4	36.6912
SCLC14	20220403	male	62	yes	1355739	cT4N3M1	IV	ES-SCLC	yes	no	3.47	11.95	47.58	1446.7	48.8341
SCLC23	20220706	male	62	yes	1355739	cT4N3M1	IV	ES-SCLC	yes	yes	3.7	12.14	4.44	1322.9	30.8626
SCLC15	20220421	male	67	yes	1357918	cT3N3M1	IV	ES-SCLC	yes	no	4.85	9.22	11.91	178.6	68.2627
SCLC68	20230327	male	67	yes	1357918	cT3N3M1	IV	ES-SCLC	yes	yes	3.39	8.8	3.52	29.66	56.2817
SCLC27	20220729	male	50	yes	1383354	cT4N2M1c	IV	ES-SCLC	yes	no	5.58	42.56	9.2	1151	51.1007
SCLC122	20231008	male	49	no	1383354	cT4N2M0	IV	LS-SCLC	no	yes	3.21	30.2	3.08	281.4	35.0721
SCLC28	20220807	female	62	no	1385376	T3bN3M1a	IV	ES-SCLC	yes	no	1.81	1.2	3.91	1564	53.8531
SCLC33	20220921	female	62	no	1385376	T3bN3M1a	IV	ES-SCLC	yes	yes	0.5	3	4.14	558	49.4817
SCLC40	20221124	male	71	no	1385509	T2N2M0	III	LS-SCLC	no	no	1.57	3.6	9.86	1703	55.1484
SCLC92	20230718	male	71	no	1385509	T2N2M0	III	LS-SCLC	no	yes	8	14.87	3.19	6745	30.215
SCLC89	20230703	male	66	no	1391022	cT3N2M0	III	LS-SCLC	no	no	3.13	16.44	15.49	76.5	60.4912
SCLC108	20230921	male	66	no	1391022	cT3N2M0	III	LS-SCLC	no	yes	3.87	16.69	2.13	62.6	45.9198
SCLC54	20230203	male	70	yes	1405608	T4N2M1C	IV	ES-SCLC	yes	no	3.63	57.06	3.84	132.5	63.4055
SCLC69	20230410	male	70	yes	1405608	T4N2M1C	IV	ES-SCLC	yes	yes	3.04	47.97	3.28	79.7	52.8817
SCLC36	20221028	male	64	no	1408287	cT2bN3M1b	IV	ES-SCLC	yes	no	2.13	17.93	99.49	1538	70.0436
SCLC71	20230504	male	64	no	1408287	cT2bN3M1b	IV	ES-SCLC	yes	yes	5.19	13.66	14.9	179	39.2817
SCLC38	20221102	male	66	yes	1409747	cT3N3M0	III	LS-SCLC	no	no	1.58	12.3	20.24	365.3	70.2055
SCLC168	20240125	male	66	yes	1409747	cT3N3M0	III	LS-SCLC	no	yes	1	10.66	2.76	45.6	31.5102
SCLC46	20221201	male	68	no	1410934	cT3N2M1b	IV	ES-SCLC	yes	no	2.05	16.94	3.36	5000	43.9769
SCLC53	20230128	male	68	no	1410934	cT3N2M1b	IV	ES-SCLC	yes	yes	1.86	13.8	3.23	6892	54.5007
SCLC39	20221113	female	74	no	1412795	\	Ⅲ	LS-SCLC	no	no	164	173.3	11.02	285.5	50.4531
SCLC66	20230318	female	74	no	1412795	\	Ⅲ	LS-SCLC	no	yes	4.74	25.82	3.99	18.5	56.2817
SCLC11	20220317	female	57	no	1414075	cT1cN3M0	III	LS-SCLC	no	no	1.71	45.35	36.07	42.2	49.4817
SCLC81	20230522	female	57	no	1414075	cT1cN3M0	III	LS-SCLC	no	yes	1.07	8.88	2.62	73.9	52.0722
SCLC47	20221210	male	68	no	1418873	cT4N2M1a	IV	ES-SCLC	yes	no	3.56	9.84	45.65	594	50.2912
SCLC123	20231009	male	68	no	1418873	cT4N2M1a	IV	ES-SCLC	yes	yes	2.13	13	2.69	158.2	55.796
SCLC48	20221215	female	79	no	1420168	cT3N3M1a	IV	ES-SCLC	yes	no	1.39	29.55	74.86	79.9	32.9674
SCLC142	20231101	female	79	no	1420168	cT3N3M1a	IV	ES-SCLC	yes	yes	2.84	63.34	1.44	57.4	62.9198
SCLC127	20231011	male	71	no	1427847	cT4N3M0	III	LS-SCLC	no	no	2.36	13.15	1.84	71.3	86.7198
SCLC169	20240126	male	72	no	1427847	cT4N3M0	III	LS-SCLC	no	yes	2.31	10.15	1.99	105.6	60.815
SCLC52	20230128	male	54	no	1428223	cT1N3M0	III	LS-SCLC	no	no	2.45	2.83	11.4	232.9	60.3293
SCLC80	20230520	male	54	no	1428223	cT1N3M0	III	LS-SCLC	no	yes	2.09	12.99	3.14	85	44.3007
SCLC60	20230228	male	59	no	1428321	cT3N3M1	IV	ES-SCLC	yes	no	2.34	40.97	3.97	78	35.3959
SCLC67	20230318	male	59	no	1428321	cT3N3M1	IV	ES-SCLC	yes	yes	2.44	39.53	4,31	696.5	53.5293
SCLC63	20230314	male	63	no	1430695	cT3N3M0	III	LS-SCLC	no	no	63.9	24.69	4.19	1814	68.9103
SCLC85	20230529	male	63	no	1430695	cT3N3M0	III	LS-SCLC	no	yes	23.5	27.1	2.3	913.1	42.5198
SCLC117	20231005	male	69	yes	1431605	cTxN2M1	IV	ES-SCLC	yes	no	1.91	20.53	8.11	189.6	55.1484
SCLC154	20231124	male	69	yes	1431605	cTxN2M1	IV	ES-SCLC	yes	yes	2.63	35.48	4.57	86.8	49.6436
SCLC56	20230211	male	69	yes	1432871	T1N3M1	IV	ES-SCLC	yes	no	348.7	68.55	156.9	772.5	70.0436
SCLC132	20231016	male	69	yes	1432871	T1N3M1	IV	ES-SCLC	yes	yes	236	401.58	56.4	103.6	52.0722
SCLC62	20230313	male	55	yes	1434422	cT2bN0M0	I	LS-SCLC	no	no	2.4	21.8	2.81	79.6	55.6341
SCLC150	20231120	male	55	yes	1434422	cT2bN0M0	IA	LS-SCLC	no	yes	2.56	11.23	3.82	61	31.1864
SCLC58	20230223	female	56	no	1437442	cT2N1M1c	IV	ES-SCLC	yes	no	0.9	11.42	41.73	453.4	73.2817
SCLC111	20230921	female	56	no	1437442	cT2N1M1c	IV	ES-SCLC	yes	yes	2.57	38.43	26.8	6892	51.1007
SCLC61	20230303	male	63	no	1437665	cT1cN2M0	III	LS-SCLC	no	no	2.71	482.58	11.55	588.4	65.0246
SCLC93	20230801	male	63	no	1437665	cT1cN2M0	III	LS-SCLC	no	yes	3.05	34.95	2.08	79.4	54.3388
SCLC59	20230225	male	61	yes	1438008	cT4N2M1b	IV	ES-SCLC	yes	no	2.32	5.74	20.74	42.9	53.8531
SCLC136	20231019	male	61	yes	1438008	cT4N2M1b	IV	ES-SCLC	yes	yes	3.56	68.69	23.9	6892	49.3198
SCLC73	20230506	male	50	no	1459759	T2aN2M1	IV	ES-SCLC	yes	no	3.35	23.19	41.2	1334.9	48.0245
SCLC90	20230707	male	50	no	1459759	T2aN2M1	IV	ES-SCLC	yes	yes	2.31	16.18	31.7	274.3	54.3388
SCLC74	20230510	male	74	no	1461243	cT4N2M1c	IV	ES-SCLC	yes	no	1.94	13.05	18.5	1532	44.62
SCLC94	20230817	male	74	no	1461243	cT4N2M1c	IV	ES-SCLC	yes	yes	2.35	18.44	5.37	354.8	60.6531
SCLC86	20230529	male	62	no	1466244	cT3N0M0	II	LS-SCLC	no	no	3.78	61.26	2.77	544.2	56.4436
SCLC134	20231017	male	62	no	1466244	cT3N0M0	II	LS-SCLC	no	yes	2.18	57.34	2.59	162.1	34.2626
SCLC88	20230621	male	74	no	1469733	pT1bN0M0	I	LS-SCLC	no	no	4.59	8.85	2.08	332.4	41.8721
SCLC137	20231023	male	74	no	1469733	pT1bN0M0	I	LS-SCLC	no	yes	2.98	12.23	2.77	288.7	44.3007
SCLC128	20231013	male	74	no	1487272	T1N0M0	I	LS-SCLC	yes	no	2.06	20.69	28.33	443.4	78.1389
SCLC163	20231218	male	74	no	1487272	T1N0M0	I	LS-SCLC	yes	yes	2.03	17.69	8.68	48.3	47.7007
SCLC96	20230821	male	68	yes	1493280	cT1N2M1	IV	ES-SCLC	yes	no	1.66	31.31	10.3	72.4	54.34
SCLC131	20231015	male	68	yes	1493280	cT1N2M1	IV	ES-SCLC	yes	yes	1.83	38.44	26.8	23.9	17.2626
SCLC97	20230825	male	49	no	1495048	cT2aN2M0	III	LS-SCLC	no	no	3.63	41.28	36.6	65.3	60.3293
SCLC103	20230920	male	49	no	1495048	cT2aN2M0	III	LS-SCLC	no	yes	2.99	40.41	3.29	57.4	38.1483
SCLC51	20230117	male	59	yes	1497951	cTxN3M1	IV	ES-SCLC	yes	no	10.47	13.05	18.5	226.7	43.9769
SCLC101	20230916	male	59	yes	1497951	cTxN3M1	IV	ES-SCLC	yes	yes	13.79	10.44	5.87	103.5	47.8626
SCLC98	20230906	male	57	no	1498293	cT2N2M1c	IV	ES-SCLC	yes	no	1.92	7.95	10.8	66.8	50.4531
SCLC170	20240205	male	57	no	1498293	cT2N2M1c	IV	ES-SCLC	yes	yes	2.16	11.28	6.14	57.7	88.8246
SCLC113	20230921	male	54	yes	1502478	cTxN3M1	IV	ES-SCLC	yes	no	390	30.45	271	7280	55.9579
SCLC165	20231226	male	54	yes	1502478	cTxN3M1	IV	ES-SCLC	yes	yes	2.96	15.61	4.27	48.2	40.5769
SCLC76	20230517	male	67	no	1504836	cTxN2bM1b	IV	ES-SCLC	yes	no	3.41	18.3	3.01	92.6	53.85
SCLC144	20231103	male	67	yes	1504836	cTxN2bM1b	IV	ES-SCLC	yes	yes	2.45	15.99	68.2	49.5	75.2246
SCLC119	20231007	female	66	no	1504878	cT3N2M0	III	LS-SCLC	no	no	8.38	9.97	14.6	864.3	72.9579
SCLC158	20231129	female	67	no	1504878	cT3N2M0	III	LS-SCLC	no	yes	4.75	1.2	2.58	117	71.8246
SCLC139	20231025	female	66	no	1507265	\	Ⅳ	ES-SCLC	yes	no	4.14	22.34	2.69	734.7	72.3103
SCLC178	20240308	female	66	no	1507265	\	Ⅳ	ES-SCLC	yes	yes	4.66	27.01	7.67	54	34.4245
SCLC129	20231013	male	70	yes	1508714	cT3N2Mx	Ⅳ	ES-SCLC	yes	no	23.6	32.27	14.6	46.5	56.9293
SCLC173	20240220	male	70	yes	1508714	cT3N2Mx	Ⅳ	ES-SCLC	yes	yes	3.03	32.4	3.77	19.9	61.1388
SCLC151	20231121	male	66	no	1515767	cT1N2M1	IV	ES-SCLC	yes	no	2.93	68	51.9	182.4	62.7579
SCLC167	20240102	male	66	no	1515767	cT1N2M1	IV	ES-SCLC	yes	yes	7.32	894	131	103.5	44.4626
SCLC156	20231128	female	68	no	1522015	cT2N2M1c	IV	ES-SCLC	yes	no	2.83	24.31	48.2	5000	44.1388
SCLC166	20231228	female	68	no	1522015	cT2N2M1c	IV	ES-SCLC	yes	yes	2.92	13.76	4.3	507.4	48.1864
SCLC157	20231129	male	61	yes	1523142	cT3N3M1c	IV	ES-SCLC	yes	no	2.72	20.19	21.7	3344	56.4436
SCLC176	20240225	male	61	yes	1523142	cT3N3M1c	IV	ES-SCLC	yes	yes	5.43	33.28	6.86	734.7	71.5008
SCLC174	20240222	male	60	yes	1551445	\	Ⅳ	ES-SCLC	yes	no	4.55	16.62	21.02	3347	74.9008
SCLC179	20240322	male	60	yes	1551445	\	Ⅳ	ES-SCLC	yes	yes	2.02	10.23	33.76	493.5	48.8341
SCLC95	20230819	female	62	no	0885037	cTxN3M1	IV	ES-SCLC	yes	no	3.47	17.59	147	79.6	59.6817
SCLC120	20231007	female	62	no	0885037	cTxN3M1	IV	ES-SCLC	yes	yes	1.8	14.38	2.53	6745	51.7484
SCLC49	20221215	female	56	no	0953093	T1aN2M0	III	LS-SCLC	no	no	1.22	10.2	3.47	362.5	42.5198
SCLC109	20230921	female	56	no	0953093	T1aN2M0	III	LS-SCLC	no	yes	2.57	16.85	1.93	43.6	39.6055
