# Supplementary material for: P21 activated kinase 6: a promising tool for predicting small cell lung cancer diagnosis and treatment response
Source: PeerJ. 2025 Jul 21;13:e19714. doi: 10.7717/peerj.19714 (PMC12288745; doi:10.7717/peerj.19714)
Supplement: Supplemental Information 5 [file peerj-13-19714-s005.xlsx]

## Sheet: 240223标曲
样品	OD值	去空白OD值	浓度			OD	浓度
标1	0.192	0.149	10ng/l			0	0ng/l
标2	0.251	0.208	20ng/l			0.149	10ng/l
标3	0.355	0.312	40ng/l			0.208	20ng/l	吸光度	0	0.149	0.208	0.312	0.49	1.308
标4	0.533	0.49	80ng/l			0.312	40ng/l	浓度	0	5	10	20	40	80
标5	1.351	1.308	160ng/l			0.49	80ng/l
空白	0.043	0	0ng/l			1.308	160ng/l
NC	0.408	0.365
肺结节	0.426	0.383
1期	0.466	0.423
2期	0.576	0.533
3期	0.534	0.491
4期	0.618	0.575
		原因分析：	标准品倍比稀释时未充分混匀
			弃用

## Sheet: Sample  distribution
plate 1	1	2	3	4	5	6	7	8	9	10	11	12
A	stand sample 5	stand sample 4	stand sample 3	stand sample 2	stand sample 1	BLANK	SCLC1	SCLC2	SCLC3	SCLC4	SCLC5	SCLC6
B	SCLC7	SCLC8	SCLC9	SCLC10	SCLC11	SCLC12	SCLC13	SCLC14	SCLC15	SCLC16	SCLC17	SCLC18
C	SCLC19	SCLC20	SCLC21	SCLC22	SCLC23	SCLC24	SCLC25	SCLC26	SCLC27	SCLC28	SCLC29	SCLC30
D	SCLC31	SCLC32	SCLC33	SCLC34	SCLC35	SCLC36	SCLC37	SCLC38	SCLC39	SCLC40	SCLC41	SCLC42
E	NC1	NC2	NC3	NC4	NC5	NC6	NC7	NC8	NC9	NC10	NC11	NC12
F	PN1	PN2	PN3	PN4	PN5	PN6	PN7	PN8	PN9	PN10	PN11	PN12
G	NSCLC1	NSCLC2	NSCLC3	NSCLC4	NSCLC5	NSCLC6	NSCLC7	NSCLC8	NSCLC9	NSCLC10	NSCLC11	NSCLC12			OD	0	0.136	0.234	0.581	1.226	2.438
H	NSCLC13	NSCLC14	NSCLC15	NSCLC16	NSCLC17	NSCLC18	NSCLC19	NSCLC20	NSCLC21	NSCLC22	NSCLC23	NSCLC24			浓度	0	5	10	20	40	80
OD values
plate 1	1	2	3	4	5	6	7	8	9	10	11	12
A	2.496	1.284	0.639	0.292	0.194	0.058	0.457	0.483	0.354	0.447	0.482	0.322
B	0.413	0.609	0.399	0.328	0.335	0.375	0.423	0.331	0.451	0.326	0.183	0.305
C	0.377	0.243	0.364	0.354	0.22	0.371	0.312	0.444	0.345	0.362	0.347	0.337
D	0.26	0.327	0.335	0.294	0.399	0.462	0.497	0.362	0.341	0.37	0.522	0.358
E	0.305	0.309	0.167	0.216	0.261	0.182	0.433	0.162	0.259	0.341	0.326	0.334
F	0.278944	0.253944	0.233944	0.224944	0.327944	0.313944	0.206944	0.190944	0.236944	0.284944	0.241944	0.257944
G	0.215	0.213	0.243	0.385	0.401	0.327	0.273	0.292	0.277	0.516	0.307	0.15
H	0.355	0.234	0.21	0.288	0.173	0.38	0.224	0.203	0.201	0.182	0.128	0.258
plate 2	1	2	3	4	5	6	7	8	9	10	11	12
A	SCLC43	SCLC44	SCLC45	SCLC46	SCLC47	SCLC48	SCLC49	SCLC50	SCLC51	SCLC52	SCLC53	SCLC54
B	SCLC55	SCLC56	SCLC57	SCLC58	SCLC59	SCLC60	SCLC61	SCLC62	SCLC63	SCLC64	SCLC65	SCLC66
C	SCLC67	SCLC68	SCLC69	SCLC70	SCLC71	SCLC72	SCLC73	SCLC74	SCLC75	SCLC76	SCLC77	SCLC78
D	SCLC79	SCLC80	SCLC81	SCLC82	SCLC83	SCLC84	SCLC85	SCLC86	SCLC87	SCLC88	SCLC89	SCLC90
E	NC13	NC14	NC15	NC16	NC17	NC18	NC19	NC20	NC21	NC22	NC23	NC24
F	PN13	PN14	PN15	PN16	PN17	PN18	PN19	PN20	PN21	PN22	PN23	PN24
G	NSCLC25	NSCLC26	NSCLC27	NSCLC28	NSCLC29	NSCLC30	NSCLC31	NSCLC32	NSCLC33	NSCLC34	NSCLC35	NSCLC36
H	NSCLC37	NSCLC38	NSCLC39	NSCLC40	NSCLC41	NSCLC42	NSCLC43	NSCLC44	NSCLC45	NSCLC46	NSCLC47	BLANK
OD values
plate 2	1	2	3	4	5	6	7	8	9	10	11	12
A	0.39	0.442	0.271	0.399	0.337	0.23	0.289	0.375	0.298	0.298	0.363	0.418
B	0.41	0.459	0.242	0.377	0.359	0.395	0.428	0.37	0.452	0.362	0.453	0.374
C	0.357	0.374	0.353	0.351	0.269	0.412	0.323	0.414	0.343	0.46	0.457	0.415
D	0.409	0.3	0.348	0.362	0.425	0.27	0.289	0.375	0.341	0.285	0.562	0.362
E	0.201	0.314	0.256	0.265	0.217	0.224	0.162	0.212	0.244	0.229	0.24	0.392
F	0.127944	0.261944	0.198944	0.220944	0.261944	0.222944	0.197944	0.244944	0.241944	0.215944	0.261944	0.262944
G	0.219	0.272	0.065	0.304	0.192	0.243	0.264	0.29	0.191	0.299	0.152	0.241
H	0.242	0.242	0.262	0.196	0.399	0.334	0.297	0.462	0.361	0.233	0.322	0.055
plate 3	1	2	3	4	5	6	7	8	9	10	11	12
A	BLANK	NC25	NC26	NC27	NC28	NC29	NC30	NC31	NC32	NC33	NC34	NC35
B	NC36	NC37	NC38	NC39	NC40	NC41	NC42	NC43	NC44	NC45	NC46	NC47
C	NC48	NC49	NC50	NC51	NC52	NC53	NC54	NC55	NC56	NC57	NC58	NC59
D	NC60	NC61	NC62	NC63	NC64	NC65	NC66	NC67	NC68	NC69	NC70	NC71
E	NC72	NC73	NC74	NC75	NC76	NC77	NC78	NC79	NC80	NC81	NC82	NC83
F	NC84	NC85	NC86	NC87	NC88	NC89	NC90	NC91	NC92	NC93	NC94	PN25
G	PN26	PN27	PN28	PN29	PN30	PN31	PN32	PN33	PN34	PN35	PN36	PN37
H	PN38	PN39	PN40	PN41	PN42	PN43	PN44	PN45	PN46	PN47	PN48	PN49
OD values
plate 3	1	2	3	4	5	6	7	8	9	10	11	12
A	0.053	0.205	0.317	0.241	0.281	0.381	0.165	0.252	0.316	0.282	0.128	0.278
B	0.299	0.205	0.262	0.275	0.195	0.161	0.211	0.242	0.228	0.24	0.291	0.205
C	0.317	0.241	0.28	0.183	0.165	0.262	0.171	0.183	0.253	0.355	0.189	0.191
D	0.257	0.192	0.253	0.183	0.174	0.234	0.161	0.291	0.249	0.291	0.294	0.264
E	0.266	0.221	0.262	0.315	0.126	0.219	0.242	0.162	0.191	0.193	0.253	0.155
F	0.183	0.191	0.257	0.192	0.263	0.18	0.174	0.234	0.192	0.163	0.185	0.453944
G	0.247944	0.249944	0.182944	0.240944	0.241944	0.241944	0.261944	0.195944	0.192944	0.252944	0.354944	0.182944
H	0.190944	0.265944	0.191944	0.262944	0.182944	0.173944	0.233944	0.190944	0.272944	0.248944	0.290944	0.293944
plate 4	1	2	3	4	5	6	7	8	9	10	11	12
A	PN50	PN51	PN52	PN53	PN54	PN55	PN56	PN57	PN58	PN59	PN60	PN61
B	PN62	PN63	PN64	PN65	PN66	PN67	PN68	PN69	PN70	PN71	PN72	PN73
C	PN74	PN75	PN76	PN77	PN78	PN79	PN80	PN81	PN82	PN83	PN84	PN85
D	NSCLC49	NSCLC50	NSCLC51	NSCLC52	NSCLC53	NSCLC54	NSCLC55	NSCLC56	NSCLC57	NSCLC58	NSCLC59	NSCLC60
E	NSCLC61	NSCLC62	NSCLC63	NSCLC64	NSCLC65	NSCLC66	NSCLC67	NSCLC68	NSCLC69	NSCLC70	NSCLC71	NSCLC72
F	NSCLC73	NSCLC74	NSCLC75	NSCLC76	NSCLC77	NSCLC78	NSCLC79	NSCLC80	NSCLC81	NSCLC82	NSCLC83	NSCLC84
G	NSCLC85	NSCLC86	NSCLC87	NSCLC88	NSCLC89	NSCLC90	NSCLC91	NSCLC92	SCLC91	SCLC92	SCLC93	SCLC94
H	SCLC95	SCLC96	SCLC97	SCLC98	SCLC99	SCLC100	SCLC101	SCLC102	SCLC103	SCLC104	SCLC105	BLANK
OD values
plate 4	1	2	3	4	5	6	7	8	9	10	11	12
A	0.263944	0.265944	0.220944	0.361944	0.354944	0.325944	0.207944	0.238944	0.208944	0.275944	0.290944	0.319944
B	0.281944	0.262944	0.222944	0.252944	0.200944	0.453944	0.303944	0.260944	0.210944	0.267944	0.287944	0.256944
C	0.325944	0.304944	0.333944	0.310944	0.262944	0.303944	0.251944	0.373944	0.218944	0.262944	0.325944	0.298944
D	0.39	0.342	0.27	0.317	0.409	0.47	0.297	0.362	0.21	0.379	0.413	0.349
E	0.337	0.398	0.331	0.334	0.209	0.276	0.291	0.32	0.282	0.263	0.223	0.253
F	0.201	0.454	0.304	0.261	0.211	0.268	0.288	0.257	0.326	0.305	0.224	0.291
G	0.167	0.21	0.334	0.311	0.263	0.304	0.252	0.374	0.333	0.206	0.355	0.394
H	0.238	0.773	0.482	0.331	0.436	0.446	0.315	0.424	0.255	0.297	0.34	0.048
plate 5	1	2	3	4	5	6	7	8	9	10	11	12
A	SCLC106	SCLC107	SCLC108	SCLC109	SCLC110	SCLC111	SCLC112	SCLC113	SCLC114	SCLC115	SCLC116	SCLC117
B	SCLC118	SCLC119	SCLC120	SCLC121	SCLC122	SCLC123	SCLC124	SCLC125	SCLC126	SCLC127	SCLC128	SCLC129
C	SCLC130	SCLC131	SCLC132	SCLC133	SCLC134	SCLC135	SCLC136	SCLC137	SCLC138	SCLC139	SCLC140	SCLC141
D	SCLC142	SCLC143	SCLC144	SCLC145	SCLC146	SCLC147	SCLC148	SCLC149	SCLC150	SCLC151	SCLC152	SCLC153
E	SCLC154	SCLC155	SCLC156	SCLC157	SCLC158	SCLC159	SCLC160	SCLC161	SCLC162	SCLC163	SCLC164	SCLC165
F	SCLC166	SCLC167	SCLC168	SCLC169	SCLC170	SCLC171	SCLC172	SCLC173	SCLC174	SCLC175	SCLC176	SCLC177
G	SCLC178	SCLC179	SCLC180	SCLC181	SCLC182	BLANK
OD values
plate 5	1	2	3	4	5	6	7	8	9	10	11	12
A	0.496	0.5	0.304	0.265	0.376	0.336	0.331	0.5	0.291	0.729	0.592	0.361
B	0.344	0.471	0.34	0.943	0.237	0.365	0.307	0.346	1.217	0.394	0.503	0.372
C	0.378	0.127	0.342	0.35	0.232	0.275	0.325	0.294	0.219	0.467	0.353	0.273
D	0.409	0.356	0.485	0.279	0.394	0.327	0.358	0.451	0.213	0.237	0.247	0.322
E	0.327	0.422	0.293	0.369	0.464	0.482	0.3	0.275	0.404	0.315	0.504	0.271
F	0.318	0.295	0.215	0.396	0.569	0.422	0.317	0.398	0.393	0.295	0.462	0.316
G	0.233	0.322	0.355	0.397	0.342	0.049	0	0	0	0	0	0
	0	0	0	0	0	0	0	0	0	0	0	0

## Sheet: standard curves
OD values	0	0.136	0.234	0.581	1.226	2.438
standard sample concentration(ng/L)	0	5	10	20	40	80

## Sheet: SCLC Concentration conversion
sample	OD values	OD(BLANK)	OD(delete blank values）	PAK6 concentration after sample dilution	dilution multiple	actual serum concentration of PAK6(ng/L)
SCLC1	0.457	0.058	0.399	13.8468	5	69.2341
SCLC2	0.483	0.058	0.425	14.6887	5	73.4436
SCLC3	0.354	0.058	0.296	10.5116	5	52.5579
SCLC4	0.447	0.058	0.389	13.523	5	67.615
SCLC5	0.482	0.058	0.424	14.6563	5	73.2817
SCLC6	0.322	0.058	0.264	9.47538	5	47.3769
SCLC7	0.413	0.058	0.355	12.4221	5	62.1103
SCLC8	0.609	0.058	0.551	18.7687	5	93.8437
SCLC9	0.399	0.058	0.341	11.9687	5	59.8436
SCLC10	0.328	0.058	0.27	9.66967	5	48.3484
SCLC11	0.335	0.058	0.277	9.89634	5	49.4817
SCLC12	0.375	0.058	0.317	11.1916	5	55.9579
SCLC13	0.423	0.058	0.365	12.7459	5	63.7293
SCLC14	0.331	0.058	0.273	9.76681	5	48.8341
SCLC15	0.451	0.058	0.393	13.6525	5	68.2627
SCLC16	0.326	0.058	0.268	9.60491	5	48.0245
SCLC17	0.183	0.058	0.125	4.97443	5	24.8721
SCLC18	0.305	0.058	0.247	8.92491	5	44.6245
SCLC19	0.377	0.058	0.319	11.2563	5	56.2817
SCLC20	0.243	0.058	0.185	6.91728	5	34.5864
SCLC21	0.364	0.058	0.306	10.8354	5	54.1769
SCLC22	0.354	0.058	0.296	10.5116	5	52.5579
SCLC23	0.22	0.058	0.162	6.17252	5	30.8626
SCLC24	0.371	0.058	0.313	11.0621	5	55.3103
SCLC25	0.312	0.058	0.254	9.15157	5	45.7579
SCLC26	0.444	0.058	0.386	13.4259	5	67.1293
SCLC27	0.345	0.058	0.287	10.2201	5	51.1007
SCLC28	0.362	0.058	0.304	10.7706	5	53.8531
SCLC29	0.347	0.058	0.289	10.2849	5	51.4245
SCLC30	0.337	0.058	0.279	9.9611	5	49.8055
SCLC31	0.26	0.058	0.202	7.46776	5	37.3388
SCLC32	0.327	0.058	0.269	9.63729	5	48.1864
SCLC33	0.335	0.058	0.277	9.89634	5	49.4817
SCLC34	0.294	0.058	0.236	8.56872	5	42.8436
SCLC35	0.399	0.058	0.341	11.9687	5	59.8436
SCLC36	0.462	0.058	0.404	14.0087	5	70.0436
SCLC37	0.497	0.058	0.439	15.1421	5	75.7103
SCLC38	0.362	0.058	0.304	10.7706	5	53.8531
SCLC39	0.341	0.058	0.283	10.0906	5	50.4531
SCLC40	0.37	0.058	0.312	11.0297	5	55.1484
SCLC41	0.522	0.058	0.464	15.9516	5	79.7579
SCLC42	0.358	0.058	0.3	10.6411	5	53.2055
SCLC43	0.39	0.055	0.335	11.7744	5	58.8722
SCLC44	0.442	0.055	0.387	13.4582	5	67.2912
SCLC45	0.271	0.055	0.216	7.9211	5	39.6055
SCLC46	0.399	0.055	0.344	12.0659	5	60.3293
SCLC47	0.337	0.055	0.282	10.0582	5	50.2912
SCLC48	0.23	0.055	0.175	6.59347	5	32.9674
SCLC49	0.289	0.055	0.234	8.50395	5	42.5198
SCLC50	0.375	0.055	0.32	11.2887	5	56.4436
SCLC51	0.298	0.055	0.243	8.79538	5	43.9769
SCLC52	0.298	0.055	0.243	8.79538	5	43.9769
SCLC53	0.363	0.055	0.308	10.9001	5	54.5007
SCLC54	0.418	0.055	0.363	12.6811	5	63.4055
SCLC55	0.41	0.055	0.355	12.4221	5	62.1103
SCLC56	0.459	0.055	0.404	14.0087	5	70.0436
SCLC57	0.242	0.055	0.187	6.98205	5	34.9102
SCLC58	0.377	0.055	0.322	11.3535	5	56.7674
SCLC59	0.359	0.055	0.304	10.7706	5	53.8531
SCLC60	0.395	0.055	0.34	11.9363	5	59.6817
SCLC61	0.428	0.055	0.373	13.0049	5	65.0246
SCLC62	0.37	0.055	0.315	11.1268	5	55.6341
SCLC63	0.452	0.055	0.397	13.7821	5	68.9103
SCLC64	0.362	0.055	0.307	10.8678	5	54.3388
SCLC65	0.453	0.055	0.398	13.8144	5	69.0722
SCLC66	0.374	0.055	0.319	11.2563	5	56.2817
SCLC67	0.357	0.055	0.302	10.7059	5	53.5293
SCLC68	0.374	0.055	0.319	11.2563	5	56.2817
SCLC69	0.353	0.055	0.298	10.5763	5	52.8817
SCLC70	0.351	0.055	0.296	10.5116	5	52.5579
SCLC71	0.269	0.055	0.214	7.85633	5	39.2817
SCLC72	0.412	0.055	0.357	12.4868	5	62.4341
SCLC73	0.323	0.055	0.268	9.60491	5	48.0245
SCLC74	0.414	0.055	0.359	12.5516	5	62.7579
SCLC75	0.343	0.055	0.288	10.2525	5	51.2626
SCLC76	0.46	0.055	0.405	14.0411	5	70.2055
SCLC77	0.457	0.055	0.402	13.944	5	69.7198
SCLC78	0.415	0.055	0.36	12.584	5	62.9198
SCLC79	0.409	0.055	0.354	12.3897	5	61.9484
SCLC80	0.3	0.055	0.245	8.86014	5	44.3007
SCLC81	0.348	0.055	0.293	10.4144	5	52.0722
SCLC82	0.362	0.055	0.307	10.8678	5	54.3388
SCLC83	0.425	0.055	0.37	12.9078	5	64.5388
SCLC84	0.27	0.055	0.215	7.88872	5	39.4436
SCLC85	0.289	0.055	0.234	8.50395	5	42.5198
SCLC86	0.375	0.055	0.32	11.2887	5	56.4436
SCLC87	0.341	0.055	0.286	10.1878	5	50.9388
SCLC88	0.285	0.055	0.23	8.37443	5	41.8721
SCLC89	0.562	0.055	0.507	17.344	5	86.7198
SCLC90	0.362	0.055	0.307	10.8678	5	54.3388
SCLC91	0.333	0.048	0.285	10.1554	5	50.7769
SCLC92	0.206	0.048	0.158	6.043	5	30.215
SCLC93	0.355	0.048	0.307	10.8678	5	54.3388
SCLC94	0.394	0.048	0.346	12.1306	5	60.6531
SCLC95	0.238	0.048	0.19	7.07919	5	35.3959
SCLC96	0.773	0.048	0.725	24.403	5	122.015
SCLC97	0.482	0.048	0.434	14.9802	5	74.9008
SCLC98	0.331	0.048	0.283	10.0906	5	50.4531
SCLC99	0.436	0.048	0.388	13.4906	5	67.4531
SCLC100	0.446	0.048	0.398	13.8144	5	69.0722
SCLC101	0.315	0.048	0.267	9.57253	5	47.8626
SCLC102	0.424	0.048	0.376	13.1021	5	65.5103
SCLC103	0.255	0.048	0.207	7.62967	5	38.1483
SCLC104	0.297	0.048	0.249	8.98967	5	44.9483
SCLC105	0.34	0.048	0.292	10.3821	5	51.9103
SCLC106	0.496	0.049	0.447	15.4011	5	77.0055
SCLC107	0.5	0.049	0.451	15.5306	5	77.6532
SCLC108	0.304	0.049	0.255	9.18395	5	45.9198
SCLC109	0.265	0.049	0.216	7.9211	5	39.6055
SCLC110	0.376	0.049	0.327	11.5154	5	57.5769
SCLC111	0.336	0.049	0.287	10.2201	5	51.1007
SCLC112	0.331	0.049	0.282	10.0582	5	50.2912
SCLC113	0.5	0.049	0.451	15.5306	5	77.6532
SCLC114	0.291	0.049	0.242	8.763	5	43.815
SCLC115	0.729	0.049	0.68	22.9459	5	114.729
SCLC116	0.592	0.049	0.543	18.5097	5	92.5484
SCLC117	0.361	0.049	0.312	11.0297	5	55.1484
SCLC118	0.344	0.049	0.295	10.4792	5	52.396
SCLC119	0.471	0.049	0.422	14.5916	5	72.9579
SCLC120	0.34	0.049	0.291	10.3497	5	51.7484
SCLC121	0.943	0.049	0.894	29.8754	5	149.377
SCLC122	0.237	0.049	0.188	7.01443	5	35.0721
SCLC123	0.365	0.049	0.316	11.1592	5	55.796
SCLC124	0.307	0.049	0.258	9.2811	5	46.4055
SCLC125	0.346	0.049	0.297	10.544	5	52.7198
SCLC126	1.217	0.049	1.168	38.7478	5	193.739
SCLC127	0.394	0.049	0.345	12.0982	5	60.4912
SCLC128	0.503	0.049	0.454	15.6278	5	78.1389
SCLC129	0.372	0.049	0.323	11.3859	5	56.9293
SCLC130	0.378	0.049	0.329	11.5801	5	57.9007
SCLC131	0.127	0.049	0.078	3.45252	5	17.2626
SCLC132	0.342	0.049	0.293	10.4144	5	52.0722
SCLC133	0.35	0.049	0.301	10.6735	5	53.3674
SCLC134	0.232	0.049	0.183	6.85252	5	34.2626
SCLC135	0.275	0.049	0.226	8.24491	5	41.2245
SCLC136	0.325	0.049	0.276	9.86396	5	49.3198
SCLC137	0.294	0.049	0.245	8.86014	5	44.3007
SCLC138	0.219	0.049	0.17	6.43157	5	32.1579
SCLC139	0.467	0.049	0.418	14.4621	5	72.3103
SCLC140	0.353	0.049	0.304	10.7706	5	53.8531
SCLC141	0.273	0.049	0.224	8.18014	5	40.9007
SCLC142	0.409	0.049	0.36	12.584	5	62.9198
SCLC143	0.356	0.049	0.307	10.8678	5	54.3388
SCLC144	0.485	0.049	0.436	15.0449	5	75.2246
SCLC145	0.279	0.049	0.23	8.37443	5	41.8721
SCLC146	0.394	0.049	0.345	12.0982	5	60.4912
SCLC147	0.327	0.049	0.278	9.92872	5	49.6436
SCLC148	0.358	0.049	0.309	10.9325	5	54.6626
SCLC149	0.451	0.049	0.402	13.944	5	69.7198
SCLC150	0.213	0.049	0.164	6.23728	5	31.1864
SCLC151	0.237	0.049	0.188	7.01443	5	35.0721
SCLC152	0.247	0.049	0.198	7.33824	5	36.6912
SCLC153	0.322	0.049	0.273	9.76681	5	48.8341
SCLC154	0.327	0.049	0.278	9.92872	5	49.6436
SCLC155	0.422	0.049	0.373	13.0049	5	65.0246
SCLC156	0.293	0.049	0.244	8.82776	5	44.1388
SCLC157	0.369	0.049	0.32	11.2887	5	56.4436
SCLC158	0.464	0.049	0.415	14.3649	5	71.8246
SCLC159	0.482	0.049	0.433	14.9478	5	74.7389
SCLC160	0.3	0.049	0.251	9.05443	5	45.2722
SCLC161	0.275	0.049	0.226	8.24491	5	41.2245
SCLC162	0.404	0.049	0.355	12.4221	5	62.1103
SCLC163	0.315	0.049	0.266	9.54015	5	47.7007
SCLC164	0.504	0.049	0.455	15.6602	5	78.3008
SCLC165	0.271	0.049	0.222	8.11538	5	40.5769
SCLC166	0.318	0.049	0.269	9.63729	5	48.1864
SCLC167	0.295	0.049	0.246	8.89253	5	44.4626
SCLC168	0.215	0.049	0.166	6.30205	5	31.5102
SCLC169	0.396	0.049	0.347	12.163	5	60.815
SCLC170	0.569	0.049	0.52	17.7649	5	88.8246
SCLC171	0.422	0.049	0.373	13.0049	5	65.0246
SCLC172	0.317	0.049	0.268	9.60491	5	48.0245
SCLC173	0.398	0.049	0.349	12.2278	5	61.1388
SCLC174	0.393	0.049	0.344	12.0659	5	60.3293
SCLC175	0.295	0.049	0.246	8.89253	5	44.4626
SCLC176	0.462	0.049	0.413	14.3002	5	71.5008
SCLC177	0.316	0.049	0.267	9.57253	5	47.8626
SCLC178	0.233	0.049	0.184	6.8849	5	34.4245
SCLC179	0.322	0.049	0.273	9.76681	5	48.8341
SCLC180	0.355	0.049	0.306	10.8354	5	54.1769
SCLC181	0.397	0.049	0.348	12.1954	5	60.9769
SCLC182	0.342	0.049	0.293	10.4144	5	52.0722

## Sheet: NC Concentration conversion
sample	OD values	OD(BLANK)	OD(delete blank values）	PAK6 concentration after sample dilution	dilution multiple	actual serum concentration of PAK6(ng/L)
NC1	0.305	0.058	0.247	8.92491	5	44.6245
NC2	0.309	0.058	0.251	9.05443	5	45.2722
NC3	0.167	0.058	0.109	4.45633	5	22.2816
NC4	0.216	0.058	0.158	6.043	5	30.215
NC5	0.261	0.058	0.203	7.50014	5	37.5007
NC6	0.182	0.058	0.124	4.94204	5	24.7102
NC7	0.433	0.058	0.375	13.0697	5	65.3484
NC8	0.162	0.058	0.104	4.29442	5	21.4721
NC9	0.259	0.058	0.201	7.43538	5	37.1769
NC10	0.341	0.058	0.283	10.0906	5	50.4531
NC11	0.326	0.058	0.268	9.60491	5	48.0245
NC12	0.334	0.055	0.279	9.9611	5	49.8055
NC13	0.201	0.055	0.146	5.65443	5	28.2721
NC14	0.314	0.055	0.259	9.31348	5	46.5674
NC15	0.256	0.055	0.201	7.43538	5	37.1769
NC16	0.265	0.055	0.21	7.72681	5	38.6341
NC17	0.217	0.055	0.162	6.17252	5	30.8626
NC18	0.224	0.055	0.169	6.39919	5	31.9959
NC19	0.162	0.055	0.107	4.39157	5	21.9578
NC20	0.212	0.055	0.157	6.01062	5	30.0531
NC21	0.244	0.055	0.189	7.04681	5	35.234
NC22	0.229	0.055	0.174	6.56109	5	32.8055
NC23	0.24	0.055	0.185	6.91728	5	34.5864
NC24	0.392	0.055	0.337	11.8392	5	59.196
NC25	0.205	0.053	0.152	5.84871	5	29.2436
NC26	0.317	0.053	0.264	9.47538	5	47.3769
NC27	0.241	0.053	0.188	7.01443	5	35.0721
NC28	0.281	0.053	0.228	8.30967	5	41.5483
NC29	0.381	0.053	0.328	11.5478	5	57.7388
NC30	0.165	0.053	0.112	4.55347	5	22.7674
NC31	0.252	0.053	0.199	7.37062	5	36.8531
NC32	0.316	0.053	0.263	9.443	5	47.215
NC33	0.282	0.053	0.229	8.34205	5	41.7102
NC34	0.128	0.053	0.075	3.35537	5	16.7769
NC35	0.278	0.053	0.225	8.21252	5	41.0626
NC36	0.299	0.053	0.246	8.89253	5	44.4626
NC37	0.205	0.053	0.152	5.84871	5	29.2436
NC38	0.262	0.053	0.209	7.69443	5	38.4721
NC39	0.275	0.053	0.222	8.11538	5	40.5769
NC40	0.195	0.053	0.142	5.5249	5	27.6245
NC41	0.161	0.053	0.108	4.42395	5	22.1197
NC42	0.211	0.053	0.158	6.043	5	30.215
NC43	0.242	0.053	0.189	7.04681	5	35.234
NC44	0.228	0.053	0.175	6.59347	5	32.9674
NC45	0.24	0.053	0.187	6.98205	5	34.9102
NC46	0.291	0.053	0.238	8.63348	5	43.1674
NC47	0.205	0.053	0.152	5.84871	5	29.2436
NC48	0.317	0.053	0.264	9.47538	5	47.3769
NC49	0.241	0.053	0.188	7.01443	5	35.0721
NC50	0.28	0.053	0.227	8.27729	5	41.3864
NC51	0.183	0.053	0.13	5.13633	5	25.6817
NC52	0.165	0.053	0.112	4.55347	5	22.7674
NC53	0.262	0.053	0.209	7.69443	5	38.4721
NC54	0.171	0.053	0.118	4.74776	5	23.7388
NC55	0.183	0.053	0.13	5.13633	5	25.6817
NC56	0.253	0.053	0.2	7.403	5	37.015
NC57	0.355	0.053	0.302	10.7059	5	53.5293
NC58	0.189	0.053	0.136	5.33062	5	26.6531
NC59	0.191	0.053	0.138	5.39538	5	26.9769
NC60	0.257	0.053	0.204	7.53252	5	37.6626
NC61	0.192	0.053	0.139	5.42776	5	27.1388
NC62	0.253	0.053	0.2	7.403	5	37.015
NC63	0.183	0.053	0.13	5.13633	5	25.6817
NC64	0.174	0.053	0.121	4.8449	5	24.2245
NC65	0.234	0.053	0.181	6.78776	5	33.9388
NC66	0.161	0.053	0.108	4.42395	5	22.1197
NC67	0.291	0.053	0.238	8.63348	5	43.1674
NC68	0.249	0.053	0.196	7.27348	5	36.3674
NC69	0.291	0.053	0.238	8.63348	5	43.1674
NC70	0.294	0.053	0.241	8.73062	5	43.6531
NC71	0.264	0.053	0.211	7.75919	5	38.796
NC72	0.266	0.053	0.213	7.82395	5	39.1198
NC73	0.221	0.053	0.168	6.36681	5	31.834
NC74	0.262	0.053	0.209	7.69443	5	38.4721
NC75	0.315	0.053	0.262	9.41062	5	47.0531
NC76	0.126	0.053	0.073	3.29061	5	16.4531
NC77	0.219	0.053	0.166	6.30205	5	31.5102
NC78	0.242	0.053	0.189	7.04681	5	35.234
NC79	0.162	0.053	0.109	4.45633	5	22.2816
NC80	0.191	0.053	0.138	5.39538	5	26.9769
NC81	0.193	0.053	0.14	5.46014	5	27.3007
NC82	0.253	0.053	0.2	7.403	5	37.015
NC83	0.155	0.053	0.102	4.22966	5	21.1483
NC84	0.183	0.053	0.13	5.13633	5	25.6817
NC85	0.191	0.053	0.138	5.39538	5	26.9769
NC86	0.257	0.053	0.204	7.53252	5	37.6626
NC87	0.192	0.053	0.139	5.42776	5	27.1388
NC88	0.263	0.053	0.21	7.72681	5	38.6341
NC89	0.18	0.053	0.127	5.03919	5	25.1959
NC90	0.174	0.053	0.121	4.8449	5	24.2245
NC91	0.234	0.053	0.181	6.78776	5	33.9388
NC92	0.192	0.053	0.139	5.42776	5	27.1388
NC93	0.163	0.053	0.11	4.48871	5	22.4435
NC94	0.185	0.053	0.132	5.20109	5	26.0055

## Sheet: PN Concentration conversion
sample	OD values	OD(BLANK)	OD(delete blank values）	PAK6 concentration after sample dilution	dilution multiple	actual serum concentration of PAK6(ng/L)
PN1	0.278944	0.058	0.220944	8.0812	5	40.406
PN2	0.253944	0.058	0.195944	7.27168	5	36.3584
PN3	0.233944	0.058	0.175944	6.62406	5	33.1203
PN4	0.224944	0.058	0.166944	6.33263	5	31.6631
PN5	0.327944	0.058	0.269944	9.66787	5	48.3394
PN6	0.313944	0.058	0.255944	9.21454	5	46.0727
PN7	0.206944	0.058	0.148944	5.74977	5	28.7488
PN8	0.190944	0.058	0.132944	5.23167	5	26.1584
PN9	0.236944	0.058	0.178944	6.7212	5	33.606
PN10	0.284944	0.058	0.226944	8.27549	5	41.3774
PN11	0.241944	0.058	0.183944	6.8831	5	34.4155
PN12	0.257944	0.058	0.199944	7.4012	5	37.006
PN13	0.127944	0.055	0.0729444	3.28881	5	16.4441
PN14	0.261944	0.055	0.206944	7.62787	5	38.1393
PN15	0.198944	0.055	0.143944	5.58786	5	27.9393
PN16	0.220944	0.055	0.165944	6.30025	5	31.5012
PN17	0.261944	0.055	0.206944	7.62787	5	38.1393
PN18	0.222944	0.055	0.167944	6.36501	5	31.825
PN19	0.197944	0.055	0.142944	5.55548	5	27.7774
PN20	0.244944	0.055	0.189944	7.07739	5	35.3869
PN21	0.241944	0.055	0.186944	6.98025	5	34.9012
PN22	0.215944	0.055	0.160944	6.13834	5	30.6917
PN23	0.261944	0.055	0.206944	7.62787	5	38.1393
PN24	0.262944	0.055	0.207944	7.66025	5	38.3012
PN25	0.453944	0.053	0.400944	13.9098	5	69.5489
PN26	0.247944	0.053	0.194944	7.23929	5	36.1965
PN27	0.249944	0.053	0.196944	7.30406	5	36.5203
PN28	0.182944	0.053	0.129944	5.13453	5	25.6727
PN29	0.240944	0.053	0.187944	7.01263	5	35.0631
PN30	0.241944	0.053	0.188944	7.04501	5	35.225
PN31	0.241944	0.053	0.188944	7.04501	5	35.225
PN32	0.261944	0.053	0.208944	7.69263	5	38.4631
PN33	0.195944	0.053	0.142944	5.55548	5	27.7774
PN34	0.192944	0.053	0.139944	5.45834	5	27.2917
PN35	0.252944	0.053	0.199944	7.4012	5	37.006
PN36	0.354944	0.053	0.301944	10.7041	5	53.5203
PN37	0.182944	0.053	0.129944	5.13453	5	25.6727
PN38	0.190944	0.053	0.137944	5.39358	5	26.9679
PN39	0.265944	0.053	0.212944	7.82215	5	39.1108
PN40	0.191944	0.053	0.138944	5.42596	5	27.1298
PN41	0.262944	0.053	0.209944	7.72501	5	38.6251
PN42	0.182944	0.053	0.129944	5.13453	5	25.6727
PN43	0.173944	0.053	0.120944	4.8431	5	24.2155
PN44	0.233944	0.053	0.180944	6.78596	5	33.9298
PN45	0.190944	0.053	0.137944	5.39358	5	26.9679
PN46	0.272944	0.053	0.219944	8.04882	5	40.2441
PN47	0.248944	0.053	0.195944	7.27168	5	36.3584
PN48	0.290944	0.053	0.237944	8.63168	5	43.1584
PN49	0.293944	0.053	0.240944	8.72882	5	43.6441
PN50	0.263944	0.048	0.215944	7.9193	5	39.5965
PN51	0.265944	0.048	0.217944	7.98406	5	39.9203
PN52	0.220944	0.048	0.172944	6.52691	5	32.6346
PN53	0.361944	0.048	0.313944	11.0926	5	55.4632
PN54	0.354944	0.048	0.306944	10.866	5	54.3298
PN55	0.325944	0.048	0.277944	9.92692	5	49.6346
PN56	0.207944	0.048	0.159944	6.10596	5	30.5298
PN57	0.238944	0.048	0.190944	7.10977	5	35.5489
PN58	0.208944	0.048	0.160944	6.13834	5	30.6917
PN59	0.275944	0.048	0.227944	8.30787	5	41.5393
PN60	0.290944	0.048	0.242944	8.79358	5	43.9679
PN61	0.319944	0.048	0.271944	9.73263	5	48.6632
PN62	0.281944	0.048	0.233944	8.50215	5	42.5108
PN63	0.262944	0.048	0.214944	7.88692	5	39.4346
PN64	0.222944	0.048	0.174944	6.59167	5	32.9584
PN65	0.252944	0.048	0.204944	7.5631	5	37.8155
PN66	0.200944	0.048	0.152944	5.87929	5	29.3965
PN67	0.453944	0.048	0.405944	14.0717	5	70.3584
PN68	0.303944	0.048	0.255944	9.21454	5	46.0727
PN69	0.260944	0.048	0.212944	7.82215	5	39.1108
PN70	0.210944	0.048	0.162944	6.2031	5	31.0155
PN71	0.267944	0.048	0.219944	8.04882	5	40.2441
PN72	0.287944	0.048	0.239944	8.69644	5	43.4822
PN73	0.256944	0.048	0.208944	7.69263	5	38.4631
PN74	0.325944	0.048	0.277944	9.92692	5	49.6346
PN75	0.304944	0.048	0.256944	9.24692	5	46.2346
PN76	0.333944	0.048	0.285944	10.186	5	50.9298
PN77	0.310944	0.048	0.262944	9.4412	5	47.206
PN78	0.262944	0.048	0.214944	7.88692	5	39.4346
PN79	0.303944	0.048	0.255944	9.21454	5	46.0727
PN80	0.251944	0.048	0.203944	7.53072	5	37.6536
PN81	0.373944	0.048	0.325944	11.4812	5	57.406
PN82	0.218944	0.048	0.170944	6.46215	5	32.3108
PN83	0.262944	0.048	0.214944	7.88692	5	39.4346
PN84	0.325944	0.048	0.277944	9.92692	5	49.6346
PN85	0.298944	0.048	0.250944	9.05263	5	45.2632

## Sheet: NSCLC Concentration conversion
sample	OD values	OD(BLANK)	OD(delete blank values）	PAK6 concentration after sample dilution	dilution multiple	actual serum concentration of PAK6(ng/L)
NSCLC1	0.215	0.058	0.157	6.01062	5	30.0531
NSCLC2	0.213	0.058	0.155	5.94585	5	29.7293
NSCLC3	0.243	0.058	0.185	6.91728	5	34.5864
NSCLC4	0.385	0.058	0.327	11.5154	5	57.5769
NSCLC5	0.401	0.058	0.343	12.0335	5	60.1674
NSCLC6	0.327	0.058	0.269	9.63729	5	48.1864
NSCLC7	0.273	0.058	0.215	7.88872	5	39.4436
NSCLC8	0.292	0.058	0.234	8.50395	5	42.5198
NSCLC9	0.277	0.058	0.219	8.01824	5	40.0912
NSCLC10	0.516	0.058	0.458	15.7573	5	78.7865
NSCLC11	0.307	0.058	0.249	8.98967	5	44.9483
NSCLC12	0.15	0.058	0.092	3.90585	5	19.5293
NSCLC13	0.355	0.058	0.297	10.544	5	52.7198
NSCLC14	0.234	0.058	0.176	6.62586	5	33.1293
NSCLC15	0.21	0.058	0.152	5.84871	5	29.2436
NSCLC16	0.288	0.058	0.23	8.37443	5	41.8721
NSCLC17	0.173	0.058	0.115	4.65062	5	23.2531
NSCLC18	0.38	0.058	0.322	11.3535	5	56.7674
NSCLC19	0.224	0.058	0.166	6.30205	5	31.5102
NSCLC20	0.203	0.058	0.145	5.62204	5	28.1102
NSCLC21	0.201	0.058	0.143	5.55728	5	27.7864
NSCLC22	0.182	0.058	0.124	4.94204	5	24.7102
NSCLC23	0.128	0.058	0.07	3.19347	5	15.9673
NSCLC24	0.258	0.058	0.2	7.403	5	37.015
NSCLC25	0.219	0.055	0.164	6.23728	5	31.1864
NSCLC26	0.272	0.055	0.217	7.95348	5	39.7674
NSCLC27	0.065	0.055	0.01	1.25061	5	6.25305
NSCLC28	0.304	0.055	0.249	8.98967	5	44.9483
NSCLC29	0.192	0.055	0.137	5.363	5	26.815
NSCLC30	0.243	0.055	0.188	7.01443	5	35.0721
NSCLC31	0.264	0.055	0.209	7.69443	5	38.4721
NSCLC32	0.29	0.055	0.235	8.53633	5	42.6817
NSCLC33	0.191	0.055	0.136	5.33062	5	26.6531
NSCLC34	0.299	0.055	0.244	8.82776	5	44.1388
NSCLC35	0.152	0.055	0.097	4.06776	5	20.3388
NSCLC36	0.241	0.055	0.186	6.94967	5	34.7483
NSCLC37	0.242	0.055	0.187	6.98205	5	34.9102
NSCLC38	0.242	0.055	0.187	6.98205	5	34.9102
NSCLC39	0.262	0.055	0.207	7.62967	5	38.1483
NSCLC40	0.196	0.055	0.141	5.49252	5	27.4626
NSCLC41	0.399	0.055	0.344	12.0659	5	60.3293
NSCLC42	0.334	0.055	0.279	9.9611	5	49.8055
NSCLC43	0.297	0.055	0.242	8.763	5	43.815
NSCLC44	0.462	0.055	0.407	14.1059	5	70.5293
NSCLC45	0.361	0.055	0.306	10.8354	5	54.1769
NSCLC46	0.233	0.055	0.178	6.69062	5	33.4531
NSCLC47	0.322	0.055	0.267	9.57253	5	47.8626
NSCLC48	0.219	0.048	0.171	6.46395	5	32.3198
NSCLC49	0.39	0.048	0.342	12.0011	5	60.0055
NSCLC50	0.342	0.048	0.294	10.4468	5	52.2341
NSCLC51	0.27	0.048	0.222	8.11538	5	40.5769
NSCLC52	0.317	0.048	0.269	9.63729	5	48.1864
NSCLC53	0.409	0.048	0.361	12.6163	5	63.0817
NSCLC54	0.47	0.048	0.422	14.5916	5	72.9579
NSCLC55	0.297	0.048	0.249	8.98967	5	44.9483
NSCLC56	0.362	0.048	0.314	11.0944	5	55.4722
NSCLC57	0.21	0.048	0.162	6.17252	5	30.8626
NSCLC58	0.379	0.048	0.331	11.6449	5	58.2246
NSCLC59	0.413	0.048	0.365	12.7459	5	63.7293
NSCLC60	0.349	0.048	0.301	10.6735	5	53.3674
NSCLC61	0.337	0.048	0.289	10.2849	5	51.4245
NSCLC62	0.398	0.048	0.35	12.2601	5	61.3008
NSCLC63	0.331	0.048	0.283	10.0906	5	50.4531
NSCLC64	0.334	0.048	0.286	10.1878	5	50.9388
NSCLC65	0.209	0.048	0.161	6.14014	5	30.7007
NSCLC66	0.276	0.048	0.228	8.30967	5	41.5483
NSCLC67	0.291	0.048	0.243	8.79538	5	43.9769
NSCLC68	0.32	0.048	0.272	9.73443	5	48.6722
NSCLC69	0.282	0.048	0.234	8.50395	5	42.5198
NSCLC70	0.263	0.048	0.215	7.88872	5	39.4436
NSCLC71	0.223	0.048	0.175	6.59347	5	32.9674
NSCLC72	0.253	0.048	0.205	7.56491	5	37.8245
NSCLC73	0.201	0.048	0.153	5.88109	5	29.4055
NSCLC74	0.454	0.048	0.406	14.0735	5	70.3674
NSCLC75	0.304	0.048	0.256	9.21634	5	46.0817
NSCLC76	0.261	0.048	0.213	7.82395	5	39.1198
NSCLC77	0.211	0.048	0.163	6.2049	5	31.0245
NSCLC78	0.268	0.048	0.22	8.05062	5	40.2531
NSCLC79	0.288	0.048	0.24	8.69824	5	43.4912
NSCLC80	0.257	0.048	0.209	7.69443	5	38.4721
NSCLC81	0.326	0.048	0.278	9.92872	5	49.6436
NSCLC82	0.305	0.048	0.257	9.24872	5	46.2436
NSCLC83	0.224	0.048	0.176	6.62586	5	33.1293
NSCLC84	0.291	0.048	0.243	8.79538	5	43.9769
NSCLC85	0.167	0.048	0.119	4.78014	5	23.9007
NSCLC86	0.21	0.048	0.162	6.17252	5	30.8626
NSCLC87	0.334	0.048	0.286	10.1878	5	50.9388
NSCLC88	0.311	0.048	0.263	9.443	5	47.215
NSCLC89	0.263	0.048	0.215	7.88872	5	39.4436
NSCLC90	0.304	0.048	0.256	9.21634	5	46.0817
NSCLC91	0.252	0.048	0.204	7.53252	5	37.6626
NSCLC92	0.374	0.048	0.326	11.483	5	57.415
